# Supplementary material for: Crown Gall Induced by a Natural Isolate of Brucella (Ochrobactrum) pseudogrignonense Containing a Tumor-Inducing Plasmid
Source: Microorganisms. 2025 Jan 7;13(1):102. doi: 10.3390/microorganisms13010102 (PMC11767727; doi:10.3390/microorganisms13010102)
Supplement: Supplementary file 1 [file microorganisms-13-00102-s001.zip]

Archive with 2 entries (2 files):
- Table S1. Genomes closely related to LBA8980 from JSpeciesWS .png
- Table S2. LBA8980_RASTannotation.xlsx
