# Supplementary material for: Crown Gall Induced by a Natural Isolate of Brucella (Ochrobactrum) pseudogrignonense Containing a Tumor-Inducing Plasmid
Source: Microorganisms. 2025 Jan 7;13(1):102. doi: 10.3390/microorganisms13010102 (PMC11767727; doi:10.3390/microorganisms13010102)
Supplement: Supplementary file 1 [file microorganisms-13-00102-s001.zip › Table S2. LBA8980_RASTannotation.xlsx]

## Sheet: LBA8980_253813.3
##gff-version 3
1	FIG	CDS	2	466	.	-	2	ID=fig|253813.3.peg.1	Name=ATP synthase gamma chain (EC 3.6.3.14)	Ontology_term=KEGG_ENZYME:3.6.3.14
1	FIG	CDS	488	2017	.	-	2	ID=fig|253813.3.peg.2	Name=ATP synthase alpha chain (EC 3.6.3.14)	Ontology_term=KEGG_ENZYME:3.6.3.14
1	FIG	CDS	2017	2577	.	-	1	ID=fig|253813.3.peg.3	Name=ATP synthase delta chain (EC 3.6.3.14)	Ontology_term=KEGG_ENZYME:3.6.3.14
1	FIG	CDS	2885	3274	.	-	2	ID=fig|253813.3.peg.4	Name=hypothetical protein
1	FIG	CDS	3341	5551	.	-	2	ID=fig|253813.3.peg.5	Name=Helicase PriA essential for oriC/DnaA-independent DNA replication
1	FIG	CDS	5660	6313	.	+	2	ID=fig|253813.3.peg.6	Name=Transaldolase (EC 2.2.1.2)	Ontology_term=KEGG_ENZYME:2.2.1.2
1	FIG	CDS	6367	7461	.	-	1	ID=fig|253813.3.peg.7	Name=Split AAA-ATPase protein PA0787
1	FIG	CDS	7639	8217	.	-	1	ID=fig|253813.3.peg.8	Name=Uncharacterized protein CC_3750
1	FIG	CDS	8204	10837	.	-	2	ID=fig|253813.3.peg.9	Name=Leucyl-tRNA synthetase (EC 6.1.1.4)	Ontology_term=KEGG_ENZYME:6.1.1.4
1	FIG	CDS	10961	11653	.	+	2	ID=fig|253813.3.peg.10	Name=UPF0001 protein YggS
1	FIG	CDS	11635	12171	.	-	1	ID=fig|253813.3.peg.11	Name=FIG028593: membrane protein
1	FIG	CDS	12232	12537	.	-	1	ID=fig|253813.3.peg.12	Name=Usg protein
1	FIG	CDS	12553	12705	.	-	1	ID=fig|253813.3.peg.13	Name=hypothetical protein
1	FIG	CDS	12829	14784	.	+	1	ID=fig|253813.3.peg.14	Name=Acetyl-CoA synthetase (EC 6.2.1.1)	Ontology_term=KEGG_ENZYME:6.2.1.1
1	FIG	CDS	14983	15201	.	-	1	ID=fig|253813.3.peg.15	Name=hypothetical protein
1	FIG	CDS	15330	16319	.	+	0	ID=fig|253813.3.peg.16	Name=Protease HtpX homolog
1	FIG	CDS	16355	17764	.	+	2	ID=fig|253813.3.peg.17	Name=16S rRNA (cytosine(967)-C(5))-methyltransferase (EC 2.1.1.176)	Ontology_term=KEGG_ENZYME:2.1.1.176
1	FIG	CDS	18127	19842	.	+	1	ID=fig|253813.3.peg.18	Name=Heparinase II/III-like
1	FIG	CDS	19961	21577	.	+	2	ID=fig|253813.3.peg.19	Name=IMP cyclohydrolase (EC 3.5.4.10) / Phosphoribosylaminoimidazolecarboxamide formyltransferase (EC 2.1.2.3)	Ontology_term=KEGG_ENZYME:3.5.4.10,KEGG_ENZYME:2.1.2.3
1	FIG	CDS	22045	23544	.	+	1	ID=fig|253813.3.peg.20	Name=Glycerol kinase (EC 2.7.1.30)	Ontology_term=KEGG_ENZYME:2.7.1.30
1	FIG	CDS	23767	24489	.	+	1	ID=fig|253813.3.peg.21	Name=Glycerol uptake facilitator protein
1	FIG	CDS	24536	25912	.	-	2	ID=fig|253813.3.peg.22	Name=Uncharacterized MFS-type transporter
1	FIG	CDS	26049	30839	.	-	0	ID=fig|253813.3.peg.23	Name=NAD-specific glutamate dehydrogenase (EC 1.4.1.2), large form	Ontology_term=KEGG_ENZYME:1.4.1.2
1	FIG	CDS	31116	31757	.	-	0	ID=fig|253813.3.peg.24	Name=FIG004694: Hypothetical protein
1	FIG	CDS	31769	32650	.	-	2	ID=fig|253813.3.peg.25	Name=Beta-propeller domains of methanol dehydrogenase type
1	FIG	CDS	32662	33300	.	-	1	ID=fig|253813.3.peg.26	Name=LemA family protein
1	FIG	CDS	33557	34486	.	+	2	ID=fig|253813.3.peg.27	Name=MarR-family protein transcriptional regulator
1	FIG	CDS	34566	34982	.	-	0	ID=fig|253813.3.peg.28	Name=SSU ribosomal protein S16p
1	FIG	CDS	35048	35359	.	-	2	ID=fig|253813.3.peg.29	Name=Chorismate mutase I (EC 5.4.99.5)	Ontology_term=KEGG_ENZYME:5.4.99.5
1	FIG	CDS	35365	36924	.	-	1	ID=fig|253813.3.peg.30	Name=Signal recognition particle protein Ffh
1	FIG	CDS	37141	37308	.	+	1	ID=fig|253813.3.peg.31	Name=hypothetical protein
1	FIG	CDS	37370	38194	.	+	2	ID=fig|253813.3.peg.32	Name=Membrane-bound lytic murein transglycosylase B
1	FIG	CDS	38276	38947	.	-	2	ID=fig|253813.3.peg.33	Name=Carbonic anhydrase, beta class (EC 4.2.1.1)	Ontology_term=KEGG_ENZYME:4.2.1.1
1	FIG	CDS	39138	40022	.	-	0	ID=fig|253813.3.peg.34	Name=Pyridoxal kinase (EC 2.7.1.35)	Ontology_term=KEGG_ENZYME:2.7.1.35
1	FIG	CDS	40024	40311	.	-	1	ID=fig|253813.3.peg.35	Name=FIG00450290: hypothetical protein
1	FIG	CDS	40416	41435	.	-	0	ID=fig|253813.3.peg.36	Name=Putative oxidoreductase YncB
1	FIG	CDS	41524	41721	.	+	1	ID=fig|253813.3.peg.37	Name=hypothetical protein
1	FIG	CDS	41998	43494	.	-	1	ID=fig|253813.3.peg.38	Name=Methylmalonate-semialdehyde dehydrogenase (EC 1.2.1.27)	Ontology_term=KEGG_ENZYME:1.2.1.27
1	FIG	CDS	43696	44577	.	+	1	ID=fig|253813.3.peg.39	Name=Transcriptional regulator, LysR family
1	FIG	CDS	44640	45284	.	-	0	ID=fig|253813.3.peg.40	Name=putative membrane protein
1	FIG	CDS	45460	45714	.	-	1	ID=fig|253813.3.peg.41	Name=Transglycosylase associated gene
1	FIG	CDS	45802	46326	.	-	1	ID=fig|253813.3.peg.42	Name=Adenosine (5')-pentaphospho-(5'')-adenosine pyrophosphohydrolase
1	FIG	CDS	46466	47797	.	-	2	ID=fig|253813.3.peg.43	Name=Carboxyl-terminal protease (EC 3.4.21.102)	Ontology_term=KEGG_ENZYME:3.4.21.102
1	FIG	CDS	47787	49076	.	-	0	ID=fig|253813.3.peg.44	Name=Murein hydrolase activator EnvC
1	FIG	CDS	49275	49529	.	+	0	ID=fig|253813.3.peg.45	Name=hypothetical protein
1	FIG	CDS	49551	50465	.	-	0	ID=fig|253813.3.peg.46	Name=hypothetical protein
1	FIG	CDS	50542	51024	.	-	1	ID=fig|253813.3.peg.47	Name=23S rRNA (pseudouridine(1915)-N(3))-methyltransferase (EC 2.1.1.177)	Ontology_term=KEGG_ENZYME:2.1.1.177
1	FIG	CDS	51137	51601	.	-	2	ID=fig|253813.3.peg.48	Name=Ribosomal silencing factor RsfA
1	FIG	CDS	51672	52331	.	-	0	ID=fig|253813.3.peg.49	Name=Nicotinate-nucleotide adenylyltransferase (EC 2.7.7.18)	Ontology_term=KEGG_ENZYME:2.7.7.18
1	FIG	CDS	52331	53614	.	-	2	ID=fig|253813.3.peg.50	Name=Gamma-glutamyl phosphate reductase (EC 1.2.1.41)	Ontology_term=KEGG_ENZYME:1.2.1.41
1	FIG	CDS	53625	54767	.	-	0	ID=fig|253813.3.peg.51	Name=Glutamate 5-kinase (EC 2.7.2.11) / RNA-binding C-terminal domain PUA	Ontology_term=KEGG_ENZYME:2.7.2.11
1	FIG	CDS	54858	55880	.	-	0	ID=fig|253813.3.peg.52	Name=GTP-binding protein Obg
1	FIG	CDS	56017	56574	.	-	1	ID=fig|253813.3.peg.53	Name=Acetyltransferase, GNAT family
1	FIG	CDS	56627	57271	.	-	2	ID=fig|253813.3.peg.54	Name=50S ribosomal protein acetyltransferase
1	FIG	CDS	57389	57658	.	-	2	ID=fig|253813.3.peg.55	Name=LSU ribosomal protein L27p
1	FIG	CDS	57685	58113	.	-	1	ID=fig|253813.3.peg.56	Name=LSU ribosomal protein L21p
1	FIG	tRNA	58466	58555	.	+	.	ID=fig|253813.3.rna.1	Name=tRNA-Ser-CGA
1	FIG	tRNA	58466	58555	.	+	.	ID=fig|253813.3.rna.1	Name=tRNA-Ser-CGA
1	FIG	tRNA	58466	58555	.	+	.	ID=fig|253813.3.rna.1	Name=tRNA-Ser-CGA
1	FIG	CDS	58648	60534	.	+	1	ID=fig|253813.3.peg.57	Name=hypothetical protein
1	FIG	CDS	60819	61394	.	-	0	ID=fig|253813.3.peg.58	Name=DNA-invertase
1	FIG	CDS	61491	61610	.	-	0	ID=fig|253813.3.peg.59	Name=hypothetical protein
1	FIG	CDS	61610	62242	.	+	2	ID=fig|253813.3.peg.60	Name=hypothetical protein
1	FIG	CDS	62273	62686	.	+	2	ID=fig|253813.3.peg.61	Name=hypothetical protein
1	FIG	CDS	62936	64585	.	+	2	ID=fig|253813.3.peg.62	Name=hypothetical protein
1	FIG	CDS	64735	64983	.	+	1	ID=fig|253813.3.peg.63	Name=hypothetical protein
1	FIG	CDS	65075	66139	.	+	2	ID=fig|253813.3.peg.64	Name=hypothetical protein
1	FIG	CDS	66288	66827	.	+	0	ID=fig|253813.3.peg.65	Name=hypothetical protein
1	FIG	CDS	66978	67901	.	-	0	ID=fig|253813.3.peg.66	Name=hypothetical protein
1	FIG	CDS	68127	69563	.	-	0	ID=fig|253813.3.peg.67	Name=hypothetical protein
1	FIG	CDS	70160	70711	.	-	2	ID=fig|253813.3.peg.68	Name=Chromate reductase (EC 1.6.5.2)	Ontology_term=KEGG_ENZYME:1.6.5.2
1	FIG	CDS	70863	71531	.	+	0	ID=fig|253813.3.peg.69	Name=Ribosomal large subunit pseudouridine(746) synthase (EC 5.4.99.29) @ tRNA pseudouridine(32) synthase (EC 5.4.99.28)	Ontology_term=KEGG_ENZYME:5.4.99.29,KEGG_ENZYME:5.4.99.28
1	FIG	CDS	71500	72180	.	+	1	ID=fig|253813.3.peg.70	Name=16S rRNA (guanine(1516)-N(2))-methyltransferase (EC 2.1.1.242)	Ontology_term=KEGG_ENZYME:2.1.1.242
1	FIG	CDS	72319	73152	.	-	1	ID=fig|253813.3.peg.71	Name=hypothetical protein
1	FIG	CDS	73412	74887	.	+	2	ID=fig|253813.3.peg.72	Name=Na+-driven multidrug efflux pump
1	FIG	CDS	74901	75023	.	+	0	ID=fig|253813.3.peg.73	Name=hypothetical protein
1	FIG	CDS	75083	75688	.	-	2	ID=fig|253813.3.peg.74	Name=Glutathione S-transferase (EC 2.5.1.18)	Ontology_term=KEGG_ENZYME:2.5.1.18
1	FIG	CDS	75705	75821	.	+	0	ID=fig|253813.3.peg.75	Name=hypothetical protein
1	FIG	tRNA	75906	75982	.	-	.	ID=fig|253813.3.rna.2	Name=tRNA-Met-CAT
1	FIG	tRNA	75906	75982	.	-	.	ID=fig|253813.3.rna.2	Name=tRNA-Met-CAT
1	FIG	tRNA	75906	75982	.	-	.	ID=fig|253813.3.rna.2	Name=tRNA-Met-CAT
1	FIG	RNA	76087	76208	.	-	.	ID=fig|253813.3.rna.3	Name=5S rRNA
1	FIG	RNA	76087	76208	.	-	.	ID=fig|253813.3.rna.3	Name=5S rRNA
1	FIG	RNA	76087	76208	.	-	.	ID=fig|253813.3.rna.3	Name=5S rRNA
1	FIG	RNA	76425	79242	.	-	.	ID=fig|253813.3.rna.4	Name=LSU rRNA
1	FIG	RNA	76425	79242	.	-	.	ID=fig|253813.3.rna.4	Name=LSU rRNA
1	FIG	RNA	76425	79242	.	-	.	ID=fig|253813.3.rna.4	Name=LSU rRNA
1	FIG	tRNA	79512	79587	.	-	.	ID=fig|253813.3.rna.5	Name=tRNA-Ala-TGC
1	FIG	tRNA	79512	79587	.	-	.	ID=fig|253813.3.rna.5	Name=tRNA-Ala-TGC
1	FIG	tRNA	79512	79587	.	-	.	ID=fig|253813.3.rna.5	Name=tRNA-Ala-TGC
1	FIG	tRNA	79701	79777	.	-	.	ID=fig|253813.3.rna.6	Name=tRNA-Ile-GAT
1	FIG	tRNA	79701	79777	.	-	.	ID=fig|253813.3.rna.6	Name=tRNA-Ile-GAT
1	FIG	tRNA	79701	79777	.	-	.	ID=fig|253813.3.rna.6	Name=tRNA-Ile-GAT
1	FIG	RNA	80037	81524	.	-	.	ID=fig|253813.3.rna.7	Name=SSU rRNA
1	FIG	RNA	80037	81524	.	-	.	ID=fig|253813.3.rna.7	Name=SSU rRNA
1	FIG	RNA	80037	81524	.	-	.	ID=fig|253813.3.rna.7	Name=SSU rRNA
1	FIG	CDS	82527	84473	.	+	0	ID=fig|253813.3.peg.76	Name=Peptidase, M23/M37 family
1	FIG	CDS	84585	86012	.	-	0	ID=fig|253813.3.peg.77	Name=PROTEIN ERFK/SRFK
1	FIG	CDS	86087	86203	.	+	2	ID=fig|253813.3.peg.78	Name=hypothetical protein
1	FIG	CDS	86200	88821	.	-	1	ID=fig|253813.3.peg.79	Name=ClpB protein
1	FIG	CDS	89028	89867	.	-	0	ID=fig|253813.3.peg.80	Name=hypothetical protein
1	FIG	CDS	90281	91159	.	-	2	ID=fig|253813.3.peg.81	Name=Peptide chain release factor N(5)-glutamine methyltransferase (EC 2.1.1.297)	Ontology_term=KEGG_ENZYME:2.1.1.297
1	FIG	CDS	91156	92235	.	-	1	ID=fig|253813.3.peg.82	Name=Peptide chain release factor 1
1	FIG	CDS	92332	94602	.	-	1	ID=fig|253813.3.peg.83	Name=Phosphocarrier protein kinase/phosphorylase, nitrogen regulation associated
1	FIG	CDS	94843	96114	.	-	1	ID=fig|253813.3.peg.84	Name=Aspartokinase (EC 2.7.2.4)	Ontology_term=KEGG_ENZYME:2.7.2.4
1	FIG	CDS	96195	96320	.	-	0	ID=fig|253813.3.peg.85	Name=hypothetical protein
1	FIG	CDS	96342	97088	.	+	0	ID=fig|253813.3.peg.86	Name=3-demethylubiquinol 3-O-methyltransferase (EC 2.1.1.64) @ 2-polyprenyl-6-hydroxyphenyl methylase (EC 2.1.1.222)	Ontology_term=KEGG_ENZYME:2.1.1.64,KEGG_ENZYME:2.1.1.222
1	FIG	CDS	97100	97981	.	-	2	ID=fig|253813.3.peg.87	Name=Permease of the drug/metabolite transporter (DMT) superfamily
1	FIG	CDS	98020	98445	.	-	1	ID=fig|253813.3.peg.88	Name=FIG004851: hypothetical protein
1	FIG	CDS	98449	99297	.	-	1	ID=fig|253813.3.peg.89	Name=FIG147869: Carbon-nitrogen hydrolase / Aliphatic amidase AmiE (EC 3.5.1.4)	Ontology_term=KEGG_ENZYME:3.5.1.4
1	FIG	CDS	99321	99599	.	-	0	ID=fig|253813.3.peg.90	Name=Glutaredoxin 3 (Grx2)
1	FIG	CDS	99656	100444	.	-	2	ID=fig|253813.3.peg.91	Name=Competence protein F homolog, phosphoribosyltransferase domain; protein YhgH required for utilization of DNA as sole source of carbon and energy
1	FIG	CDS	100524	101411	.	+	0	ID=fig|253813.3.peg.92	Name=SAM-dependent methyltransferase, BioC-like
1	FIG	CDS	101472	101780	.	-	0	ID=fig|253813.3.peg.93	Name=FIG00450695: hypothetical protein
1	FIG	CDS	101893	102309	.	-	1	ID=fig|253813.3.peg.94	Name=5-methyl-dCTP pyrophosphohydrolase (EC 3.6.1.-)	Ontology_term=KEGG_ENZYME:3.6.1.-
1	FIG	CDS	102306	103061	.	-	0	ID=fig|253813.3.peg.95	Name=Acetyltransferase, GNAT family
1	FIG	CDS	103203	104444	.	-	0	ID=fig|253813.3.peg.96	Name=Glutamate N-acetyltransferase (EC 2.3.1.35) @ N-acetylglutamate synthase (EC 2.3.1.1)	Ontology_term=KEGG_ENZYME:2.3.1.35,KEGG_ENZYME:2.3.1.1
1	FIG	CDS	104459	104572	.	+	2	ID=fig|253813.3.peg.97	Name=hypothetical protein
1	FIG	CDS	104671	105639	.	-	1	ID=fig|253813.3.peg.98	Name=Foldase protein PrsA precursor (EC 5.2.1.8)	Ontology_term=KEGG_ENZYME:5.2.1.8
1	FIG	CDS	105636	105758	.	-	0	ID=fig|253813.3.peg.99	Name=hypothetical protein
1	FIG	CDS	105947	108667	.	+	2	ID=fig|253813.3.peg.100	Name=Protein translocase subunit SecA
1	FIG	CDS	109039	110475	.	+	1	ID=fig|253813.3.peg.101	Name=Membrane protein involved in the export of O-antigen, teichoic acid lipoteichoic acids
1	FIG	CDS	110475	111764	.	+	0	ID=fig|253813.3.peg.102	Name=Protein involved in cellulose biosynthesis (CelD)
1	FIG	CDS	111995	112099	.	+	2	ID=fig|253813.3.peg.103	Name=hypothetical protein
1	FIG	tRNA	112493	112577	.	+	.	ID=fig|253813.3.rna.8	Name=tRNA-Leu-CAA
1	FIG	tRNA	112493	112577	.	+	.	ID=fig|253813.3.rna.8	Name=tRNA-Leu-CAA
1	FIG	tRNA	112493	112577	.	+	.	ID=fig|253813.3.rna.8	Name=tRNA-Leu-CAA
1	FIG	CDS	112597	113883	.	-	1	ID=fig|253813.3.peg.104	Name=Methionine gamma-lyase (EC 4.4.1.11)	Ontology_term=KEGG_ENZYME:4.4.1.11
1	FIG	CDS	114028	114510	.	-	1	ID=fig|253813.3.peg.105	Name=Universal stress protein family
1	FIG	CDS	114803	115786	.	+	2	ID=fig|253813.3.peg.106	Name=Cysteine synthase (EC 2.5.1.47)	Ontology_term=KEGG_ENZYME:2.5.1.47
1	FIG	CDS	115875	116003	.	-	0	ID=fig|253813.3.peg.107	Name=hypothetical protein
1	FIG	CDS	116316	117191	.	-	0	ID=fig|253813.3.peg.108	Name=3-hydroxybutyryl-CoA dehydrogenase (EC 1.1.1.157)	Ontology_term=KEGG_ENZYME:1.1.1.157
1	FIG	CDS	117391	118320	.	-	1	ID=fig|253813.3.peg.109	Name=Electron transfer flavoprotein, alpha subunit
1	FIG	CDS	118472	119218	.	-	2	ID=fig|253813.3.peg.110	Name=Electron transfer flavoprotein, beta subunit
1	FIG	CDS	119225	119347	.	-	2	ID=fig|253813.3.peg.111	Name=hypothetical protein
1	FIG	CDS	119624	120322	.	+	2	ID=fig|253813.3.peg.112	Name=7-cyano-7-deazaguanine synthase (EC 6.3.4.20)	Ontology_term=KEGG_ENZYME:6.3.4.20
1	FIG	CDS	120322	120690	.	+	1	ID=fig|253813.3.peg.113	Name=6-carboxy-5,6,7,8-tetrahydropterin synthase (EC 4.1.2.50)	Ontology_term=KEGG_ENZYME:4.1.2.50
1	FIG	CDS	120687	121418	.	+	0	ID=fig|253813.3.peg.114	Name=7-carboxy-7-deazaguanine synthase (EC 4.3.99.3)	Ontology_term=KEGG_ENZYME:4.3.99.3
1	FIG	CDS	121557	122141	.	-	0	ID=fig|253813.3.peg.115	Name=ATP:Cob(I)alamin adenosyltransferase (EC 2.5.1.17)	Ontology_term=KEGG_ENZYME:2.5.1.17
1	FIG	CDS	122144	122347	.	-	2	ID=fig|253813.3.peg.116	Name=FIG00450755: hypothetical protein
1	FIG	CDS	122384	123226	.	-	2	ID=fig|253813.3.peg.117	Name=Oxidoreductase, short-chain dehydrogenase/reductase family
1	FIG	CDS	123370	124233	.	+	1	ID=fig|253813.3.peg.118	Name=Inner membrane protein YihY, formerly thought to be RNase BN
1	FIG	CDS	124234	125091	.	-	1	ID=fig|253813.3.peg.119	Name=Permease of the drug/metabolite transporter (DMT) superfamily
1	FIG	CDS	125210	125695	.	+	2	ID=fig|253813.3.peg.120	Name=hypothetical protein
1	FIG	CDS	125687	126307	.	-	2	ID=fig|253813.3.peg.121	Name=FIG00792604: hypothetical protein
1	FIG	CDS	126361	127047	.	-	1	ID=fig|253813.3.peg.122	Name=Thiol:disulfide oxidoreductase TlpA
1	FIG	CDS	127192	128592	.	+	1	ID=fig|253813.3.peg.123	Name=Argininosuccinate lyase (EC 4.3.2.1)	Ontology_term=KEGG_ENZYME:4.3.2.1
1	FIG	CDS	128693	128875	.	+	2	ID=fig|253813.3.peg.124	Name=Diaminopimelate decarboxylase and/or diaminopimelate epimerase leader peptide
1	FIG	CDS	128903	130168	.	+	2	ID=fig|253813.3.peg.125	Name=Diaminopimelate decarboxylase (EC 4.1.1.20)	Ontology_term=KEGG_ENZYME:4.1.1.20
1	FIG	CDS	130351	133005	.	+	1	ID=fig|253813.3.peg.126	Name=hypothetical protein
1	FIG	CDS	133032	133568	.	-	0	ID=fig|253813.3.peg.127	Name=Hypoxanthine-guanine phosphoribosyltransferase (EC 2.4.2.8)	Ontology_term=KEGG_ENZYME:2.4.2.8
1	FIG	CDS	133729	134496	.	+	1	ID=fig|253813.3.peg.128	Name=SAM-dependent methyltransferase 2, in cluster with Hydroxyacylglutathione hydrolase
1	FIG	CDS	134599	135705	.	+	1	ID=fig|253813.3.peg.129	Name=Biosynthetic Aromatic amino acid aminotransferase beta (EC 2.6.1.57) @ Histidinol-phosphate aminotransferase (EC 2.6.1.9)	Ontology_term=KEGG_ENZYME:2.6.1.57,KEGG_ENZYME:2.6.1.9
1	FIG	CDS	135710	136648	.	+	2	ID=fig|253813.3.peg.130	Name=Cyclohexadienyl dehydrogenase (EC 1.3.1.12)(EC 1.3.1.43)	Ontology_term=KEGG_ENZYME:1.3.1.12,KEGG_ENZYME:1.3.1.43
1	FIG	CDS	136691	137710	.	-	2	ID=fig|253813.3.peg.131	Name=FIG00983982: hypothetical protein
1	FIG	CDS	137945	138499	.	+	2	ID=fig|253813.3.peg.132	Name=Cation transport protein ChaC
1	FIG	CDS	138500	139426	.	-	2	ID=fig|253813.3.peg.133	Name=Permease of the drug/metabolite transporter (DMT) superfamily
1	FIG	CDS	139526	140320	.	+	2	ID=fig|253813.3.peg.134	Name=Transcriptional regulator, AraC family
1	FIG	CDS	140580	140870	.	+	0	ID=fig|253813.3.peg.135	Name=Cell division integral membrane protein, YggT and half-length relatives
1	FIG	CDS	140948	141478	.	-	2	ID=fig|253813.3.peg.136	Name=Inorganic pyrophosphatase (EC 3.6.1.1)	Ontology_term=KEGG_ENZYME:3.6.1.1
1	FIG	CDS	141606	142400	.	-	0	ID=fig|253813.3.peg.137	Name=Acyl-CoA:1-acyl-sn-glycerol-3-phosphate acyltransferase (EC 2.3.1.51)	Ontology_term=KEGG_ENZYME:2.3.1.51
1	FIG	CDS	142567	143445	.	-	1	ID=fig|253813.3.peg.138	Name=YdcF-like protein
1	FIG	CDS	143442	144479	.	-	0	ID=fig|253813.3.peg.139	Name=Cell-division-associated, ABC-transporter-like signaling protein FtsX
1	FIG	CDS	144472	145131	.	-	1	ID=fig|253813.3.peg.140	Name=Cell-division-associated, ABC-transporter-like signaling protein FtsE
1	FIG	CDS	145386	145661	.	-	0	ID=fig|253813.3.peg.141	Name=hypothetical protein
1	FIG	CDS	146048	146734	.	+	2	ID=fig|253813.3.peg.142	Name=Aquaporin Z
1	FIG	CDS	146932	148173	.	+	1	ID=fig|253813.3.peg.143	Name=Enterobactin exporter EntS
1	FIG	CDS	148190	148669	.	-	2	ID=fig|253813.3.peg.144	Name=FIG00450953: hypothetical protein
1	FIG	CDS	148825	150462	.	-	1	ID=fig|253813.3.peg.145	Name=Uncharacterized protein EC-HemY in Proteobacteria (unrelated to HemY-type PPO in GramPositives)
1	FIG	CDS	150473	151798	.	-	2	ID=fig|253813.3.peg.146	Name=FIG006581: hypothetical protein
1	FIG	CDS	151882	152616	.	-	1	ID=fig|253813.3.peg.147	Name=Uroporphyrinogen-III synthase (EC 4.2.1.75)	Ontology_term=KEGG_ENZYME:4.2.1.75
1	FIG	CDS	152619	153563	.	-	0	ID=fig|253813.3.peg.148	Name=Porphobilinogen deaminase (EC 2.5.1.61)	Ontology_term=KEGG_ENZYME:2.5.1.61
1	FIG	CDS	153638	154717	.	+	2	ID=fig|253813.3.peg.149	Name=N(6)-L-threonylcarbamoyladenine synthase (EC 2.3.1.234)	Ontology_term=KEGG_ENZYME:2.3.1.234
1	FIG	CDS	154714	155700	.	+	1	ID=fig|253813.3.peg.150	Name=Glycerol-3-phosphate dehydrogenase [NAD(P)+] (EC 1.1.1.94)	Ontology_term=KEGG_ENZYME:1.1.1.94
1	FIG	CDS	155770	156060	.	+	1	ID=fig|253813.3.peg.151	Name=YciL protein
1	FIG	CDS	156070	156498	.	+	1	ID=fig|253813.3.peg.152	Name=FIG006231: RNA-binding protein
1	FIG	CDS	156498	157154	.	+	0	ID=fig|253813.3.peg.153	Name=SAM-dependent methyltransferase
1	FIG	CDS	157205	158062	.	-	2	ID=fig|253813.3.peg.154	Name=Permease of the drug/metabolite transporter (DMT) superfamily
1	FIG	CDS	158285	159757	.	+	2	ID=fig|253813.3.peg.155	Name=DNA-binding transcriptional regulator, MocR family / aminotransferase domain
1	FIG	CDS	159908	161395	.	+	2	ID=fig|253813.3.peg.156	Name=Unknown substrate:proton symporter, NAT/NCS2 family
1	FIG	CDS	161474	162019	.	-	2	ID=fig|253813.3.peg.157	Name=FIG00450775: hypothetical protein
1	FIG	CDS	162163	162846	.	+	1	ID=fig|253813.3.peg.158	Name=Two-component transcriptional response regulator, LuxR family
1	FIG	CDS	162881	163342	.	+	2	ID=fig|253813.3.peg.159	Name=cAMP-binding proteins - catabolite gene activator and regulatory subunit of cAMP-dependent protein kinases
1	FIG	CDS	163346	164923	.	-	2	ID=fig|253813.3.peg.160	Name=Bis-ABC ATPase SMa2385
1	FIG	CDS	165033	165839	.	-	0	ID=fig|253813.3.peg.161	Name=Exodeoxyribonuclease III (EC 3.1.11.2)	Ontology_term=KEGG_ENZYME:3.1.11.2
1	FIG	CDS	165921	166586	.	-	0	ID=fig|253813.3.peg.162	Name=Outer membrane lipoprotein carrier protein LolA
1	FIG	CDS	166690	169257	.	-	1	ID=fig|253813.3.peg.163	Name=DNA translocase FtsK
1	FIG	CDS	169437	170738	.	-	0	ID=fig|253813.3.peg.164	Name=Ammonium transporter
1	FIG	CDS	170764	171027	.	-	1	ID=fig|253813.3.peg.165	Name=hypothetical protein
1	FIG	CDS	171118	172029	.	-	1	ID=fig|253813.3.peg.166	Name=Acyl-CoA thioesterase II (EC 3.1.2.-)	Ontology_term=KEGG_ENZYME:3.1.2.-
1	FIG	CDS	172167	173411	.	+	0	ID=fig|253813.3.peg.167	Name=2-polyprenyl-3-methyl-6-methoxy-1,4-benzoquinol hydroxylase
1	FIG	CDS	173490	174674	.	+	0	ID=fig|253813.3.peg.168	Name=hypothetical protein
1	FIG	CDS	174738	175175	.	+	0	ID=fig|253813.3.peg.169	Name=Peroxiredoxin OsmC (EC 1.11.1.15)	Ontology_term=KEGG_ENZYME:1.11.1.15
1	FIG	CDS	175204	175575	.	-	1	ID=fig|253813.3.peg.170	Name=PROBABLE LACTOYLGLUTATHIONE LYASE (EC 4.4.1.5)	Ontology_term=KEGG_ENZYME:4.4.1.5
1	FIG	CDS	175714	176493	.	-	1	ID=fig|253813.3.peg.171	Name=Succinate dehydrogenase iron-sulfur protein (EC 1.3.5.1)	Ontology_term=KEGG_ENZYME:1.3.5.1
1	FIG	CDS	176509	178353	.	-	1	ID=fig|253813.3.peg.172	Name=Succinate dehydrogenase flavoprotein subunit (EC 1.3.5.1)	Ontology_term=KEGG_ENZYME:1.3.5.1
1	FIG	CDS	178361	178744	.	-	2	ID=fig|253813.3.peg.173	Name=Succinate dehydrogenase hydrophobic membrane anchor protein
1	FIG	CDS	178758	179156	.	-	0	ID=fig|253813.3.peg.174	Name=Succinate dehydrogenase cytochrome b-556 subunit
1	FIG	CDS	179228	179347	.	+	2	ID=fig|253813.3.peg.175	Name=hypothetical protein
1	FIG	CDS	179615	180073	.	-	2	ID=fig|253813.3.peg.176	Name=Acetyltransferase, GNAT family
1	FIG	CDS	180185	181441	.	-	2	ID=fig|253813.3.peg.177	Name=hypothetical protein
1	FIG	CDS	181685	183094	.	-	2	ID=fig|253813.3.peg.178	Name=3-isopropylmalate dehydratase large subunit (EC 4.2.1.33)	Ontology_term=KEGG_ENZYME:4.2.1.33
1	FIG	CDS	183134	183256	.	+	2	ID=fig|253813.3.peg.179	Name=hypothetical protein
1	FIG	CDS	183305	183742	.	-	2	ID=fig|253813.3.peg.180	Name=LSU ribosomal protein L19p
1	FIG	CDS	183944	184297	.	-	2	ID=fig|253813.3.peg.181	Name=hypothetical protein
1	FIG	CDS	184294	185022	.	-	1	ID=fig|253813.3.peg.182	Name=tRNA (guanine(37)-N(1))-methyltransferase (EC 2.1.1.228)	Ontology_term=KEGG_ENZYME:2.1.1.228
1	FIG	CDS	185019	185618	.	-	0	ID=fig|253813.3.peg.183	Name=16S rRNA processing protein RimM
1	FIG	CDS	185767	186714	.	+	1	ID=fig|253813.3.peg.184	Name=Site-specific tyrosine recombinase XerC
1	FIG	CDS	186756	187763	.	+	0	ID=fig|253813.3.peg.185	Name=FIG00450913: hypothetical protein
1	FIG	CDS	187843	188118	.	+	1	ID=fig|253813.3.peg.186	Name=hypothetical protein
1	FIG	CDS	188192	189598	.	-	2	ID=fig|253813.3.peg.187	Name=Dihydrolipoamide dehydrogenase of 2-oxoglutarate dehydrogenase (EC 1.8.1.4)	Ontology_term=KEGG_ENZYME:1.8.1.4
1	FIG	CDS	189673	190215	.	-	1	ID=fig|253813.3.peg.188	Name=FIG00450068: hypothetical protein
1	FIG	CDS	190266	190904	.	-	0	ID=fig|253813.3.peg.189	Name=LysE type translocator
1	FIG	CDS	190945	191358	.	-	1	ID=fig|253813.3.peg.190	Name=Putative inner membrane protein
1	FIG	CDS	191370	192599	.	-	0	ID=fig|253813.3.peg.191	Name=Dihydrolipoamide succinyltransferase component (E2) of 2-oxoglutarate dehydrogenase complex (EC 2.3.1.61)	Ontology_term=KEGG_ENZYME:2.3.1.61
1	FIG	CDS	192692	195697	.	-	2	ID=fig|253813.3.peg.192	Name=2-oxoglutarate dehydrogenase E1 component (EC 1.2.4.2)	Ontology_term=KEGG_ENZYME:1.2.4.2
1	FIG	CDS	195996	196898	.	-	0	ID=fig|253813.3.peg.193	Name=Succinyl-CoA ligase [ADP-forming] alpha chain (EC 6.2.1.5)	Ontology_term=KEGG_ENZYME:6.2.1.5
1	FIG	CDS	196902	198098	.	-	0	ID=fig|253813.3.peg.194	Name=Succinyl-CoA ligase [ADP-forming] beta chain (EC 6.2.1.5)	Ontology_term=KEGG_ENZYME:6.2.1.5
1	FIG	CDS	198173	199135	.	-	2	ID=fig|253813.3.peg.195	Name=Malate dehydrogenase (EC 1.1.1.37)	Ontology_term=KEGG_ENZYME:1.1.1.37
1	FIG	CDS	199557	200720	.	-	0	ID=fig|253813.3.peg.196	Name=ATPase
1	FIG	CDS	200802	201338	.	-	0	ID=fig|253813.3.peg.197	Name=Protease inhibitor Inh
1	FIG	CDS	201596	201760	.	-	2	ID=fig|253813.3.peg.198	Name=hypothetical protein
1	FIG	CDS	201803	202690	.	+	2	ID=fig|253813.3.peg.199	Name=Diaminopimelate epimerase (EC 5.1.1.7)	Ontology_term=KEGG_ENZYME:5.1.1.7
1	FIG	CDS	202690	203973	.	+	1	ID=fig|253813.3.peg.200	Name=tRNA t(6)A37-methylthiotransferase (EC 2.8.4.5)	Ontology_term=KEGG_ENZYME:2.8.4.5
1	FIG	CDS	203995	205488	.	+	1	ID=fig|253813.3.peg.201	Name=Signal recognition particle receptor FtsY
1	FIG	CDS	205488	206144	.	+	0	ID=fig|253813.3.peg.202	Name=Intracellular septation protein IspA
1	FIG	CDS	206170	206952	.	+	1	ID=fig|253813.3.peg.203	Name=Hydroxyacylglutathione hydrolase (EC 3.1.2.6)	Ontology_term=KEGG_ENZYME:3.1.2.6
1	FIG	CDS	206962	207456	.	+	1	ID=fig|253813.3.peg.204	Name=FIG00450023: hypothetical protein
1	FIG	CDS	207502	209988	.	-	1	ID=fig|253813.3.peg.205	Name=Lead, cadmium, zinc and mercury transporting ATPase (EC 3.6.3.3) (EC 3.6.3.5); Copper-translocating P-type ATPase (EC 3.6.3.4)	Ontology_term=KEGG_ENZYME:3.6.3.3,KEGG_ENZYME:3.6.3.5,KEGG_ENZYME:3.6.3.4
1	FIG	CDS	210070	210495	.	+	1	ID=fig|253813.3.peg.206	Name=Transcriptional regulator, MerR family
1	FIG	CDS	210531	211373	.	-	0	ID=fig|253813.3.peg.207	Name=FIG00450081: hypothetical protein
1	FIG	CDS	211824	212117	.	+	0	ID=fig|253813.3.peg.208	Name=LSU ribosomal protein L28p @ LSU ribosomal protein L28p, zinc-independent
1	FIG	CDS	212199	212864	.	+	0	ID=fig|253813.3.peg.209	Name=Putative preQ0 transporter YhhQ
1	FIG	CDS	213083	213823	.	+	2	ID=fig|253813.3.peg.210	Name=Oxidoreductase, short-chain dehydrogenase/reductase family
1	FIG	CDS	214004	215917	.	-	2	ID=fig|253813.3.peg.211	Name=Aerobic cobaltochelatase CobT subunit (EC 6.6.1.2)	Ontology_term=KEGG_ENZYME:6.6.1.2
1	FIG	CDS	215981	216967	.	-	2	ID=fig|253813.3.peg.212	Name=Aerobic cobaltochelatase CobS subunit (EC 6.6.1.2)	Ontology_term=KEGG_ENZYME:6.6.1.2
1	FIG	CDS	217163	217795	.	-	2	ID=fig|253813.3.peg.213	Name=FIG003437: hypothetical with DnaJ-like domain
1	FIG	CDS	217983	218297	.	+	0	ID=fig|253813.3.peg.214	Name=Cell division protein BolA
1	FIG	CDS	218302	218808	.	-	1	ID=fig|253813.3.peg.215	Name=DUF1706 domain-containing protein
1	FIG	CDS	218808	220121	.	-	0	ID=fig|253813.3.peg.216	Name=Co2 transporter containing CBS domains
1	FIG	CDS	220141	221271	.	-	1	ID=fig|253813.3.peg.217	Name=3-dehydroquinate synthase (EC 4.2.3.4)	Ontology_term=KEGG_ENZYME:4.2.3.4
1	FIG	CDS	221394	221993	.	-	0	ID=fig|253813.3.peg.218	Name=Shikimate kinase I (EC 2.7.1.71)	Ontology_term=KEGG_ENZYME:2.7.1.71
1	FIG	CDS	222064	222342	.	+	1	ID=fig|253813.3.peg.219	Name=hypothetical protein
1	FIG	CDS	222344	223267	.	+	2	ID=fig|253813.3.peg.220	Name=Site-specific tyrosine recombinase XerD
1	FIG	CDS	223403	224356	.	+	2	ID=fig|253813.3.peg.221	Name=Acetyl-coenzyme A carboxyl transferase alpha chain (EC 6.4.1.2)	Ontology_term=KEGG_ENZYME:6.4.1.2
1	FIG	CDS	224675	225868	.	+	2	ID=fig|253813.3.peg.222	Name=probable exported protein STY0357
1	FIG	CDS	225875	226105	.	+	2	ID=fig|253813.3.peg.223	Name=tRNA 5-methylaminomethyl-2-thiouridine synthesis sulfur carrier protein TusA
1	FIG	CDS	226315	227511	.	-	1	ID=fig|253813.3.peg.224	Name=Cobalamin synthesis protein/P47K family protein
1	FIG	CDS	227522	228643	.	-	2	ID=fig|253813.3.peg.225	Name=D-alanyl-D-alanine carboxypeptidase (EC 3.4.16.4)	Ontology_term=KEGG_ENZYME:3.4.16.4
1	FIG	CDS	228878	230041	.	+	2	ID=fig|253813.3.peg.226	Name=N-acetyl-L,L-diaminopimelate deacetylase (EC 3.5.1.47)	Ontology_term=KEGG_ENZYME:3.5.1.47
1	FIG	tRNA	230170	230246	.	+	.	ID=fig|253813.3.rna.9	Name=tRNA-Arg-CCT
1	FIG	tRNA	230170	230246	.	+	.	ID=fig|253813.3.rna.9	Name=tRNA-Arg-CCT
1	FIG	tRNA	230170	230246	.	+	.	ID=fig|253813.3.rna.9	Name=tRNA-Arg-CCT
1	FIG	CDS	230543	231964	.	+	2	ID=fig|253813.3.peg.227	Name=Uncharacterized MFS-type transporter
1	FIG	CDS	231977	232741	.	-	2	ID=fig|253813.3.peg.228	Name=3-oxoacyl-[acyl-carrier protein] reductase (EC 1.1.1.100)	Ontology_term=KEGG_ENZYME:1.1.1.100
1	FIG	CDS	232844	233278	.	+	2	ID=fig|253813.3.peg.229	Name=Gfa-like protein
1	FIG	CDS	233275	234912	.	-	1	ID=fig|253813.3.peg.230	Name=Oxidoreductase, GMC family
1	FIG	CDS	234933	235697	.	-	0	ID=fig|253813.3.peg.231	Name=3-oxoacyl-[acyl-carrier protein] reductase (EC 1.1.1.100)	Ontology_term=KEGG_ENZYME:1.1.1.100
1	FIG	CDS	235694	237178	.	-	2	ID=fig|253813.3.peg.232	Name=Glucose-methanol-choline (GMC) oxidoreductase:NAD binding site
1	FIG	CDS	237191	238705	.	-	2	ID=fig|253813.3.peg.233	Name=L-sorbosone dehydrogenase, NAD(P) dependent
1	FIG	CDS	238705	239481	.	-	1	ID=fig|253813.3.peg.234	Name=3-hydroxybutyryl-CoA dehydratase (EC 4.2.1.55)	Ontology_term=KEGG_ENZYME:4.2.1.55
1	FIG	CDS	239482	241083	.	-	1	ID=fig|253813.3.peg.235	Name=Acyl-CoA:acetate CoA-transferase, alpha subunit (EC 2.8.3.8) / Acyl-CoA:acetate CoA-transferase, beta subunit (EC 2.8.3.8)	Ontology_term=KEGG_ENZYME:2.8.3.8,KEGG_ENZYME:2.8.3.8
1	FIG	CDS	241089	242090	.	-	0	ID=fig|253813.3.peg.236	Name=1,5-anhydro-D-fructose reductase (1,5-anhydro-D-mannitol-forming) (EC 1.1.1.292)	Ontology_term=KEGG_ENZYME:1.1.1.292
1	FIG	CDS	242069	243124	.	-	2	ID=fig|253813.3.peg.237	Name=Transcriptional regulator, LacI family
1	FIG	CDS	243347	244525	.	+	2	ID=fig|253813.3.peg.238	Name=Conserved hypothetical protein potentially related to ribose or hydroxymethylpyrimidine metabolism
1	FIG	CDS	244755	246983	.	+	0	ID=fig|253813.3.peg.239	Name=hypothetical protein
1	FIG	CDS	247041	248063	.	-	0	ID=fig|253813.3.peg.240	Name=Alkanal monooxygenase alpha chain (EC 1.14.14.3)	Ontology_term=KEGG_ENZYME:1.14.14.3
1	FIG	CDS	248096	248263	.	+	2	ID=fig|253813.3.peg.241	Name=hypothetical protein
1	FIG	CDS	248282	248404	.	-	2	ID=fig|253813.3.peg.242	Name=hypothetical protein
1	FIG	CDS	248403	249356	.	+	0	ID=fig|253813.3.peg.243	Name=ABC transporter, substrate-binding protein PA3836
1	FIG	CDS	249431	250750	.	+	2	ID=fig|253813.3.peg.244	Name=Oxidoreductase
1	FIG	CDS	250846	251091	.	+	1	ID=fig|253813.3.peg.245	Name=hypothetical protein
1	FIG	CDS	251088	251972	.	+	0	ID=fig|253813.3.peg.246	Name=ABC transporter, permease protein PA3837
1	FIG	CDS	251969	252763	.	+	2	ID=fig|253813.3.peg.247	Name=ABC transporter, ATP-binding protein PA3838
1	FIG	CDS	252850	253893	.	+	1	ID=fig|253813.3.peg.248	Name=DNA polymerase III delta subunit (EC 2.7.7.7)	Ontology_term=KEGG_ENZYME:2.7.7.7
1	FIG	CDS	253971	254507	.	-	0	ID=fig|253813.3.peg.249	Name=hypothetical protein
1	FIG	CDS	254859	255026	.	+	0	ID=fig|253813.3.peg.250	Name=hypothetical protein
1	FIG	CDS	255240	256115	.	-	0	ID=fig|253813.3.peg.251	Name=Chromosome (plasmid) partitioning protein ParB
1	FIG	CDS	256185	256982	.	-	0	ID=fig|253813.3.peg.252	Name=Chromosome (plasmid) partitioning protein ParA
1	FIG	CDS	257020	257661	.	-	1	ID=fig|253813.3.peg.253	Name=16S rRNA (guanine(527)-N(7))-methyltransferase (EC 2.1.1.170)	Ontology_term=KEGG_ENZYME:2.1.1.170
1	FIG	CDS	257658	259577	.	-	0	ID=fig|253813.3.peg.254	Name=tRNA-5-carboxymethylaminomethyl-2-thiouridine(34) synthesis protein MnmG
1	FIG	CDS	259905	261236	.	-	0	ID=fig|253813.3.peg.255	Name=tRNA-5-carboxymethylaminomethyl-2-thiouridine(34) synthesis protein MnmE
1	FIG	CDS	261300	263312	.	+	0	ID=fig|253813.3.peg.256	Name=Uncharacterized protein YyaL
1	FIG	CDS	263489	264754	.	-	2	ID=fig|253813.3.peg.257	Name=Transcription termination factor Rho
1	FIG	CDS	265447	265983	.	-	1	ID=fig|253813.3.peg.258	Name=Protoporphyrinogen IX oxidase, novel form, HemJ (EC 1.3.-.-)	Ontology_term=KEGG_ENZYME:1.3.-.-
1	FIG	CDS	265983	267005	.	-	0	ID=fig|253813.3.peg.259	Name=Uroporphyrinogen III decarboxylase (EC 4.1.1.37)	Ontology_term=KEGG_ENZYME:4.1.1.37
1	FIG	CDS	267457	268293	.	+	1	ID=fig|253813.3.peg.260	Name=Phosphoenolpyruvate synthase regulatory protein
1	FIG	CDS	268290	268889	.	+	0	ID=fig|253813.3.peg.261	Name=Septum formation protein Maf
1	FIG	CDS	268882	269742	.	+	1	ID=fig|253813.3.peg.262	Name=Shikimate 5-dehydrogenase I alpha (EC 1.1.1.25)	Ontology_term=KEGG_ENZYME:1.1.1.25
1	FIG	CDS	269739	270338	.	+	0	ID=fig|253813.3.peg.263	Name=Dephospho-CoA kinase (EC 2.7.1.24)	Ontology_term=KEGG_ENZYME:2.7.1.24
1	FIG	CDS	270388	271089	.	+	1	ID=fig|253813.3.peg.264	Name=DNA polymerase III epsilon subunit (EC 2.7.7.7)	Ontology_term=KEGG_ENZYME:2.7.7.7
1	FIG	CDS	271146	271640	.	-	0	ID=fig|253813.3.peg.265	Name=Protein-export protein SecB (maintains pre-export unfolded state)
1	FIG	CDS	271756	272256	.	-	1	ID=fig|253813.3.peg.266	Name=UPF0716 protein FxsA
1	FIG	CDS	272526	273221	.	+	0	ID=fig|253813.3.peg.267	Name=Tim44-like domain protein
1	FIG	CDS	273389	274492	.	+	2	ID=fig|253813.3.peg.268	Name=Membrane-bound lytic murein transglycosylase A
1	FIG	CDS	274496	275092	.	+	2	ID=fig|253813.3.peg.269	Name=Smr protein/MutS2
1	FIG	CDS	275089	275478	.	+	1	ID=fig|253813.3.peg.270	Name=Transcriptional regulator, Xre family
1	FIG	CDS	275547	276653	.	+	0	ID=fig|253813.3.peg.271	Name=hypothetical protein
1	FIG	CDS	276672	277781	.	-	0	ID=fig|253813.3.peg.272	Name=Mll5001 protein
1	FIG	CDS	277792	279096	.	-	1	ID=fig|253813.3.peg.273	Name=ATP-dependent hsl protease ATP-binding subunit HslU
1	FIG	CDS	279099	279689	.	-	0	ID=fig|253813.3.peg.274	Name=PROBABLE INTRACELLULAR SEPTATION PROTEIN
1	FIG	CDS	279686	280240	.	-	2	ID=fig|253813.3.peg.275	Name=ATP-dependent protease subunit HslV (EC 3.4.25.2)	Ontology_term=KEGG_ENZYME:3.4.25.2
1	FIG	CDS	280388	280561	.	-	2	ID=fig|253813.3.peg.276	Name=hypothetical protein
1	FIG	CDS	280593	280772	.	+	0	ID=fig|253813.3.peg.277	Name=hypothetical protein
1	FIG	CDS	280804	281412	.	+	1	ID=fig|253813.3.peg.278	Name=Imidazoleglycerol-phosphate dehydratase (EC 4.2.1.19)	Ontology_term=KEGG_ENZYME:4.2.1.19
1	FIG	CDS	281435	281935	.	+	2	ID=fig|253813.3.peg.279	Name=FIG00792028: hypothetical protein
1	FIG	CDS	281938	282588	.	+	1	ID=fig|253813.3.peg.280	Name=Imidazole glycerol phosphate synthase amidotransferase subunit (EC 2.4.2.-)	Ontology_term=KEGG_ENZYME:2.4.2.-
1	FIG	CDS	282593	283369	.	+	2	ID=fig|253813.3.peg.281	Name=Phosphoribosylformimino-5-aminoimidazole carboxamide ribotide isomerase (EC 5.3.1.16)	Ontology_term=KEGG_ENZYME:5.3.1.16
1	FIG	CDS	283366	283512	.	+	1	ID=fig|253813.3.peg.282	Name=Imidazole glycerol phosphate synthase cyclase subunit HisF
1	FIG	CDS	283506	284288	.	+	0	ID=fig|253813.3.peg.283	Name=Imidazole glycerol phosphate synthase cyclase subunit HisF
1	FIG	CDS	284365	284688	.	+	1	ID=fig|253813.3.peg.284	Name=Phosphoribosyl-ATP pyrophosphatase (EC 3.6.1.31)	Ontology_term=KEGG_ENZYME:3.6.1.31
1	FIG	CDS	284749	285717	.	+	1	ID=fig|253813.3.peg.285	Name=Pantothenate kinase (EC 2.7.1.33)	Ontology_term=KEGG_ENZYME:2.7.1.33
1	FIG	CDS	285734	286528	.	+	2	ID=fig|253813.3.peg.286	Name=Phenazine biosynthesis protein PhzF like
1	FIG	CDS	286584	287036	.	-	0	ID=fig|253813.3.peg.287	Name=Uncharacterized LysM domain protein YgaU
1	FIG	CDS	287234	288958	.	-	2	ID=fig|253813.3.peg.288	Name=Pyruvate dehydrogenase (quinone) (EC 1.2.5.1)	Ontology_term=KEGG_ENZYME:1.2.5.1
1	FIG	CDS	289059	289874	.	-	0	ID=fig|253813.3.peg.289	Name=Hydrolase, alpha/beta fold family
1	FIG	CDS	289960	290397	.	-	1	ID=fig|253813.3.peg.290	Name=Hypothetical protein YaeJ with similarity to translation release factor
1	FIG	CDS	290493	292103	.	-	0	ID=fig|253813.3.peg.291	Name=Phosphoenolpyruvate carboxykinase [ATP] (EC 4.1.1.49)	Ontology_term=KEGG_ENZYME:4.1.1.49
1	FIG	CDS	292526	293245	.	+	2	ID=fig|253813.3.peg.292	Name=DNA-binding response regulator ChvI
1	FIG	CDS	293419	295224	.	+	1	ID=fig|253813.3.peg.293	Name=Sensor histidine kinase ChvG (EC 2.7.3.-)	Ontology_term=KEGG_ENZYME:2.7.3.-
1	FIG	CDS	295232	295702	.	+	2	ID=fig|253813.3.peg.294	Name=HPr kinase/phosphorylase
1	FIG	CDS	295919	296320	.	+	2	ID=fig|253813.3.peg.295	Name=PTS system permease (IIAMan), nitrogen regulatory IIA protein
1	FIG	CDS	296324	296638	.	+	2	ID=fig|253813.3.peg.296	Name=Phosphocarrier protein, nitrogen regulation associated
1	FIG	CDS	296666	296779	.	-	2	ID=fig|253813.3.peg.297	Name=hypothetical protein
1	FIG	CDS	296798	298198	.	+	2	ID=fig|253813.3.peg.298	Name=Adenosylhomocysteinase (EC 3.3.1.1)	Ontology_term=KEGG_ENZYME:3.3.1.1
1	FIG	CDS	298334	298453	.	+	2	ID=fig|253813.3.peg.299	Name=hypothetical protein
1	FIG	CDS	298472	301072	.	+	2	ID=fig|253813.3.peg.300	Name=FIG056333: sensor
1	FIG	CDS	301088	302614	.	+	2	ID=fig|253813.3.peg.301	Name=tRNA threonylcarbamoyladenosine biosynthesis protein TsaE / Phosphotransferase involved in threonylcarbamoyladenosine t(6)A37 formation in tRNA
1	FIG	CDS	302611	303330	.	+	1	ID=fig|253813.3.peg.302	Name=Nucleotidyl transferase possibly involved in threonylcarbamoyladenosine formation
1	FIG	CDS	303346	306489	.	+	1	ID=fig|253813.3.peg.303	Name=FIG041266: ATP-dependent nuclease subunit B
1	FIG	CDS	306486	310016	.	+	0	ID=fig|253813.3.peg.304	Name=FIG061771: ATP-dependent nuclease subunit A
1	FIG	CDS	310092	310415	.	+	0	ID=fig|253813.3.peg.305	Name=Thioredoxin
1	FIG	CDS	310614	312242	.	+	0	ID=fig|253813.3.peg.306	Name=ABC transporter, substrate-binding protein (cluster 5, nickel/peptides/opines)
1	FIG	CDS	312349	313362	.	+	1	ID=fig|253813.3.peg.307	Name=ABC transporter, ATP-binding protein (cluster 5, nickel/peptides/opines)
1	FIG	CDS	313359	314333	.	+	0	ID=fig|253813.3.peg.308	Name=ABC transporter, ATP-binding protein (cluster 5, nickel/peptides/opines)
1	FIG	CDS	314341	315267	.	+	1	ID=fig|253813.3.peg.309	Name=ABC transporter, permease protein 1 (cluster 5, nickel/peptides/opines)
1	FIG	CDS	315280	316155	.	+	1	ID=fig|253813.3.peg.310	Name=ABC transporter, permease protein 2 (cluster 5, nickel/peptides/opines)
1	FIG	CDS	316166	316933	.	+	2	ID=fig|253813.3.peg.311	Name=Glycerophosphoryl diester phosphodiesterase (EC 3.1.4.46)	Ontology_term=KEGG_ENZYME:3.1.4.46
1	FIG	CDS	316981	317799	.	+	1	ID=fig|253813.3.peg.312	Name=hypothetical protein
1	FIG	CDS	318080	318745	.	+	2	ID=fig|253813.3.peg.313	Name=Transcriptional regulator, GntR family
1	FIG	CDS	318766	319677	.	+	1	ID=fig|253813.3.peg.314	Name=Hypothetical protein Oant_3336
1	FIG	CDS	319751	320938	.	+	2	ID=fig|253813.3.peg.315	Name=ABC transporter, substrate-binding protein (cluster 1, maltose/g3p/polyamine/iron)
1	FIG	CDS	321023	322081	.	+	2	ID=fig|253813.3.peg.316	Name=ABC transporter, ATP-binding protein (cluster 1, maltose/g3p/polyamine/iron); ABC transporter, ATP-binding protein (cluster 10, nitrate/sulfonate/bicarbonate)
1	FIG	CDS	322085	322993	.	+	2	ID=fig|253813.3.peg.317	Name=ABC transporter, permease protein 1 (cluster 1, maltose/g3p/polyamine/iron)
1	FIG	CDS	322997	323839	.	+	2	ID=fig|253813.3.peg.318	Name=ABC transporter, permease protein 2 (cluster 1, maltose/g3p/polyamine/iron)
1	FIG	CDS	323882	325081	.	+	2	ID=fig|253813.3.peg.319	Name=Gluconate dehydratase (EC 4.2.1.39)	Ontology_term=KEGG_ENZYME:4.2.1.39
1	FIG	CDS	325081	325956	.	+	1	ID=fig|253813.3.peg.320	Name=Gluconolactonase (EC 3.1.1.17)	Ontology_term=KEGG_ENZYME:3.1.1.17
1	FIG	CDS	325961	326740	.	+	2	ID=fig|253813.3.peg.321	Name=UDP-glucose 4-epimerase (EC 5.1.3.2)	Ontology_term=KEGG_ENZYME:5.1.3.2
1	FIG	CDS	326745	327698	.	+	0	ID=fig|253813.3.peg.322	Name=hypothetical protein
1	FIG	CDS	327695	329428	.	+	2	ID=fig|253813.3.peg.323	Name=Dehydratase, IlvD/Edd family
1	FIG	CDS	329440	330165	.	+	1	ID=fig|253813.3.peg.324	Name=Demethylmenaquinone methyltransferase-like protein
1	FIG	CDS	330404	331732	.	-	2	ID=fig|253813.3.peg.325	Name=Dihydrofolate synthase (EC 6.3.2.12) @ Folylpolyglutamate synthase (EC 6.3.2.17)	Ontology_term=KEGG_ENZYME:6.3.2.12,KEGG_ENZYME:6.3.2.17
1	FIG	CDS	331735	332652	.	-	1	ID=fig|253813.3.peg.326	Name=Acetyl-coenzyme A carboxyl transferase beta chain (EC 6.4.1.2)	Ontology_term=KEGG_ENZYME:6.4.1.2
1	FIG	CDS	332812	333651	.	-	1	ID=fig|253813.3.peg.327	Name=Tryptophan synthase alpha chain (EC 4.2.1.20)	Ontology_term=KEGG_ENZYME:4.2.1.20
1	FIG	CDS	333648	334118	.	-	0	ID=fig|253813.3.peg.328	Name=FIG00450926: hypothetical protein
1	FIG	CDS	334126	335346	.	-	1	ID=fig|253813.3.peg.329	Name=Tryptophan synthase beta chain (EC 4.2.1.20)	Ontology_term=KEGG_ENZYME:4.2.1.20
1	FIG	CDS	335360	336019	.	-	2	ID=fig|253813.3.peg.330	Name=Phosphoribosylanthranilate isomerase (EC 5.3.1.24)	Ontology_term=KEGG_ENZYME:5.3.1.24
1	FIG	CDS	336051	336704	.	-	0	ID=fig|253813.3.peg.331	Name=Uncharacterized SAM-binding protein YdcF
1	FIG	CDS	336701	337450	.	-	2	ID=fig|253813.3.peg.332	Name=Zinc metalloprotease
1	FIG	CDS	337662	338108	.	-	0	ID=fig|253813.3.peg.333	Name=FIG00450061: hypothetical protein
1	FIG	CDS	338236	339387	.	-	1	ID=fig|253813.3.peg.334	Name=Benzoate transport protein
1	FIG	CDS	339391	340170	.	-	1	ID=fig|253813.3.peg.335	Name=2-hydroxymuconic semialdehyde hydrolase (EC 3.7.1.9)	Ontology_term=KEGG_ENZYME:3.7.1.9
1	FIG	CDS	340611	341009	.	+	0	ID=fig|253813.3.peg.336	Name=Translation initiation factor 3
1	FIG	CDS	341088	341702	.	+	0	ID=fig|253813.3.peg.337	Name=Putative protein-S-isoprenylcysteine methyltransferase
1	FIG	CDS	341944	342144	.	+	1	ID=fig|253813.3.peg.338	Name=LSU ribosomal protein L35p
1	FIG	CDS	342173	342577	.	+	2	ID=fig|253813.3.peg.339	Name=LSU ribosomal protein L20p
1	FIG	CDS	342768	343877	.	+	0	ID=fig|253813.3.peg.340	Name=Phenylalanyl-tRNA synthetase alpha chain (EC 6.1.1.20)	Ontology_term=KEGG_ENZYME:6.1.1.20
1	FIG	CDS	343898	346312	.	+	2	ID=fig|253813.3.peg.341	Name=Phenylalanyl-tRNA synthetase beta chain (EC 6.1.1.20)	Ontology_term=KEGG_ENZYME:6.1.1.20
1	FIG	CDS	346350	346700	.	-	0	ID=fig|253813.3.peg.342	Name=hypothetical protein
1	FIG	CDS	346697	347305	.	-	2	ID=fig|253813.3.peg.343	Name=Transcriptional regulator, AcrR family
1	FIG	CDS	347407	348618	.	+	1	ID=fig|253813.3.peg.344	Name=hypothetical protein
1	FIG	CDS	348682	349605	.	-	1	ID=fig|253813.3.peg.345	Name=hypothetical protein
1	FIG	CDS	349713	350231	.	-	0	ID=fig|253813.3.peg.346	Name=hypothetical protein
1	FIG	CDS	350409	351389	.	-	0	ID=fig|253813.3.peg.347	Name=Oxidoreductase, aldo/keto reductase family
1	FIG	CDS	351458	352453	.	+	2	ID=fig|253813.3.peg.348	Name=Transcriptional regulator, LysR family
1	FIG	CDS	352450	353070	.	+	1	ID=fig|253813.3.peg.349	Name=hypothetical protein
1	FIG	CDS	353078	354082	.	+	2	ID=fig|253813.3.peg.350	Name=Oxidoreductase, Gfo/Idh/MocA family
1	FIG	CDS	354317	356227	.	+	2	ID=fig|253813.3.peg.351	Name=Chaperone protein DnaK
1	FIG	CDS	356428	357564	.	+	1	ID=fig|253813.3.peg.352	Name=Chaperone protein DnaJ
1	FIG	CDS	357676	358275	.	+	1	ID=fig|253813.3.peg.353	Name=Phosphatidylethanolamine N-methyltransferase (EC 2.1.1.17) @ Phosphatidyl-N-methylethanolamine N-methyltransferase (EC 2.1.1.71) @ Phosphatidyl-N-dimethylethanolamine N-methyltransferase	Ontology_term=KEGG_ENZYME:2.1.1.17,KEGG_ENZYME:2.1.1.71
1	FIG	CDS	358299	358877	.	+	0	ID=fig|253813.3.peg.354	Name=NADPH:quinone oxidoreductase
1	FIG	CDS	359070	359771	.	+	0	ID=fig|253813.3.peg.355	Name=Orotidine 5'-phosphate decarboxylase (EC 4.1.1.23)	Ontology_term=KEGG_ENZYME:4.1.1.23
1	FIG	CDS	359793	360080	.	+	0	ID=fig|253813.3.peg.356	Name=hypothetical protein
1	FIG	CDS	360160	361032	.	-	1	ID=fig|253813.3.peg.357	Name=Gluconolactonase (EC 3.1.1.17)	Ontology_term=KEGG_ENZYME:3.1.1.17
1	FIG	CDS	361174	362115	.	+	1	ID=fig|253813.3.peg.358	Name=Glutathione synthetase (EC 6.3.2.3)	Ontology_term=KEGG_ENZYME:6.3.2.3
1	FIG	CDS	362258	362563	.	+	2	ID=fig|253813.3.peg.359	Name=MG(2+) CHELATASE FAMILY PROTEIN / ComM-related protein
1	FIG	CDS	363049	365124	.	+	1	ID=fig|253813.3.peg.360	Name=hypothetical protein
1	FIG	CDS	365118	367331	.	+	0	ID=fig|253813.3.peg.361	Name=hypothetical protein
1	FIG	CDS	367468	367764	.	+	1	ID=fig|253813.3.peg.362	Name=hypothetical protein
1	FIG	CDS	367761	369209	.	+	0	ID=fig|253813.3.peg.363	Name=hypothetical protein
1	FIG	CDS	369239	370072	.	-	2	ID=fig|253813.3.peg.364	Name=hypothetical protein
1	FIG	CDS	370220	370357	.	-	2	ID=fig|253813.3.peg.365	Name=hypothetical protein
1	FIG	CDS	370427	370648	.	+	2	ID=fig|253813.3.peg.366	Name=hypothetical protein
1	FIG	CDS	370719	371564	.	-	0	ID=fig|253813.3.peg.367	Name=hypothetical protein
1	FIG	CDS	371835	372077	.	+	0	ID=fig|253813.3.peg.368	Name=hypothetical protein
1	FIG	CDS	372290	376663	.	+	2	ID=fig|253813.3.peg.369	Name=hypothetical protein
1	FIG	CDS	376774	376908	.	-	1	ID=fig|253813.3.peg.370	Name=hypothetical protein
1	FIG	CDS	376918	378699	.	-	1	ID=fig|253813.3.peg.371	Name=Bipolar DNA helicase HerA
1	FIG	CDS	378699	380042	.	-	0	ID=fig|253813.3.peg.372	Name=hypothetical protein
1	FIG	CDS	380414	381703	.	+	2	ID=fig|253813.3.peg.373	Name=MG(2+) CHELATASE FAMILY PROTEIN / ComM-related protein
1	FIG	CDS	381736	382446	.	-	1	ID=fig|253813.3.peg.374	Name=DNA helicase (EC 3.6.4.12), mobile-element-associated	Ontology_term=KEGG_ENZYME:3.6.4.12
1	FIG	CDS	382698	383318	.	-	0	ID=fig|253813.3.peg.375	Name=COGs COG3672
1	FIG	CDS	383619	383975	.	-	0	ID=fig|253813.3.peg.376	Name=Rare lipoprotein A
1	FIG	CDS	384373	384510	.	+	1	ID=fig|253813.3.peg.377	Name=hypothetical protein
1	FIG	CDS	384536	384952	.	+	2	ID=fig|253813.3.peg.378	Name=Inner membrane protein YbaN
1	FIG	CDS	384980	386155	.	+	2	ID=fig|253813.3.peg.379	Name=Aspartate aminotransferase (EC 2.6.1.1)	Ontology_term=KEGG_ENZYME:2.6.1.1
1	FIG	CDS	386310	387356	.	+	0	ID=fig|253813.3.peg.380	Name=Phosphate ABC transporter, periplasmic phosphate-binding protein PstS (TC 3.A.1.7.1)
1	FIG	CDS	387501	388994	.	+	0	ID=fig|253813.3.peg.381	Name=Phosphate transport system permease protein PstC (TC 3.A.1.7.1)
1	FIG	CDS	388994	390313	.	+	2	ID=fig|253813.3.peg.382	Name=Phosphate transport system permease protein PstA (TC 3.A.1.7.1)
1	FIG	CDS	390328	391149	.	+	1	ID=fig|253813.3.peg.383	Name=Phosphate transport ATP-binding protein PstB (TC 3.A.1.7.1)
1	FIG	CDS	391227	391949	.	+	0	ID=fig|253813.3.peg.384	Name=Phosphate transport system regulatory protein PhoU
1	FIG	CDS	392172	392858	.	+	0	ID=fig|253813.3.peg.385	Name=Phosphate regulon transcriptional regulatory protein PhoB (SphR)
1	FIG	CDS	393470	394507	.	+	2	ID=fig|253813.3.peg.386	Name=spore-cortex-lytic enzyme prepeptide precursor
1	FIG	CDS	394552	394824	.	-	1	ID=fig|253813.3.peg.387	Name=putative lipoprotein
1	FIG	CDS	395058	396311	.	+	0	ID=fig|253813.3.peg.388	Name=Aminopeptidase S (Leu, Val, Phe, Tyr preference) (EC 3.4.11.24)	Ontology_term=KEGG_ENZYME:3.4.11.24
1	FIG	CDS	396367	396864	.	-	1	ID=fig|253813.3.peg.389	Name=DNA protection during starvation protein
1	FIG	CDS	397126	397815	.	+	1	ID=fig|253813.3.peg.390	Name=tRNA threonylcarbamoyladenosine biosynthesis protein TsaB
1	FIG	CDS	397820	398320	.	+	2	ID=fig|253813.3.peg.391	Name=Ribosomal-protein-S18p-alanine acetyltransferase (EC 2.3.1.128)	Ontology_term=KEGG_ENZYME:2.3.1.128
1	FIG	CDS	398317	399120	.	+	1	ID=fig|253813.3.peg.392	Name=Acyl-CoA:1-acyl-sn-glycerol-3-phosphate acyltransferase (EC 2.3.1.51)	Ontology_term=KEGG_ENZYME:2.3.1.51
1	FIG	CDS	399289	400665	.	+	1	ID=fig|253813.3.peg.393	Name=tRNA-i(6)A37 methylthiotransferase (EC 2.8.4.3)	Ontology_term=KEGG_ENZYME:2.8.4.3
1	FIG	CDS	400767	401852	.	+	0	ID=fig|253813.3.peg.394	Name=Phosphate starvation-inducible protein PhoH, predicted ATPase
1	FIG	CDS	402010	402486	.	+	1	ID=fig|253813.3.peg.395	Name=Metal-dependent hydrolase YbeY, involved in rRNA and/or ribosome maturation and assembly
1	FIG	CDS	402489	403604	.	+	0	ID=fig|253813.3.peg.396	Name=Magnesium and cobalt efflux protein CorC
1	FIG	CDS	403604	405199	.	+	2	ID=fig|253813.3.peg.397	Name=Apolipoprotein N-acyltransferase / Copper homeostasis protein CutE
1	FIG	CDS	405345	405758	.	+	0	ID=fig|253813.3.peg.398	Name=Transcriptional regulator, Xre family
1	FIG	CDS	405957	407222	.	+	0	ID=fig|253813.3.peg.399	Name=S-adenosylmethionine synthetase (EC 2.5.1.6)	Ontology_term=KEGG_ENZYME:2.5.1.6
1	FIG	CDS	407328	408029	.	+	0	ID=fig|253813.3.peg.400	Name=tRNA (guanine(46)-N(7))-methyltransferase (EC 2.1.1.33)	Ontology_term=KEGG_ENZYME:2.1.1.33
1	FIG	CDS	408182	408850	.	+	2	ID=fig|253813.3.peg.401	Name=Bacterial ribosome SSU maturation protein RimP
1	FIG	CDS	408917	410527	.	+	2	ID=fig|253813.3.peg.402	Name=Transcription termination protein NusA
1	FIG	CDS	410662	411291	.	+	1	ID=fig|253813.3.peg.403	Name=COG2740: Predicted nucleic-acid-binding protein implicated in transcription termination / Ribosomal protein L7Ae family protein YlxQ
1	FIG	CDS	411511	414423	.	+	1	ID=fig|253813.3.peg.404	Name=Translation initiation factor 2
1	FIG	CDS	414617	415063	.	+	2	ID=fig|253813.3.peg.405	Name=Ribosome-binding factor A
1	FIG	CDS	415067	416056	.	+	2	ID=fig|253813.3.peg.406	Name=tRNA pseudouridine(55) synthase (EC 5.4.99.25)	Ontology_term=KEGG_ENZYME:5.4.99.25
1	FIG	CDS	416228	416497	.	+	2	ID=fig|253813.3.peg.407	Name=SSU ribosomal protein S15p (S13e)
1	FIG	CDS	416715	416885	.	-	0	ID=fig|253813.3.peg.408	Name=hypothetical protein
1	FIG	CDS	416889	419030	.	+	0	ID=fig|253813.3.peg.409	Name=Polyribonucleotide nucleotidyltransferase (EC 2.7.7.8)	Ontology_term=KEGG_ENZYME:2.7.7.8
1	FIG	CDS	419176	420153	.	+	1	ID=fig|253813.3.peg.410	Name=16S rRNA (guanine(1207)-N(2))-methyltransferase (EC 2.1.1.172)	Ontology_term=KEGG_ENZYME:2.1.1.172
1	FIG	CDS	420206	421024	.	-	2	ID=fig|253813.3.peg.411	Name=Enoyl-[acyl-carrier-protein] reductase [NADH] (EC 1.3.1.9)	Ontology_term=KEGG_ENZYME:1.3.1.9
1	FIG	CDS	421039	422262	.	-	1	ID=fig|253813.3.peg.412	Name=3-oxoacyl-[acyl-carrier-protein] synthase, KASI (EC 2.3.1.41)	Ontology_term=KEGG_ENZYME:2.3.1.41
1	FIG	CDS	422412	422930	.	-	0	ID=fig|253813.3.peg.413	Name=3-hydroxyacyl-[acyl-carrier-protein] dehydratase, FabA form (EC 4.2.1.59) @ Trans-2-decenoyl-[acyl-carrier-protein] isomerase (EC 5.3.3.14)	Ontology_term=KEGG_ENZYME:4.2.1.59,KEGG_ENZYME:5.3.3.14
1	FIG	CDS	423194	423634	.	+	2	ID=fig|253813.3.peg.414	Name=Iron-responsive regulator Irr
1	FIG	CDS	423799	424578	.	+	1	ID=fig|253813.3.peg.415	Name=Methionine ABC transporter substrate-binding protein
1	FIG	CDS	424681	425130	.	-	1	ID=fig|253813.3.peg.416	Name=Acetyltransferase, GNAT family
1	FIG	CDS	425296	425868	.	-	1	ID=fig|253813.3.peg.417	Name=FIG00450905: hypothetical protein
1	FIG	CDS	426225	427229	.	+	0	ID=fig|253813.3.peg.418	Name=Glyoxylate reductase (EC 1.1.1.79) / Glyoxylate reductase (EC 1.1.1.26) / Hydroxypyruvate reductase (EC 1.1.1.81)	Ontology_term=KEGG_ENZYME:1.1.1.79,KEGG_ENZYME:1.1.1.26,KEGG_ENZYME:1.1.1.81
1	FIG	CDS	427230	428096	.	-	0	ID=fig|253813.3.peg.419	Name=Hydrolase, alpha/beta fold family
1	FIG	CDS	428113	428973	.	-	1	ID=fig|253813.3.peg.420	Name=NLP/P60 family lipoprotein
1	FIG	CDS	428970	429320	.	-	0	ID=fig|253813.3.peg.421	Name=Transcriptional regulator, MarR family
1	FIG	CDS	429395	430777	.	-	2	ID=fig|253813.3.peg.422	Name=Peptidase B (EC 3.4.11.23)	Ontology_term=KEGG_ENZYME:3.4.11.23
1	FIG	CDS	430877	431056	.	-	2	ID=fig|253813.3.peg.423	Name=hypothetical protein
1	FIG	CDS	431259	432140	.	+	0	ID=fig|253813.3.peg.424	Name=Formamidopyrimidine-DNA glycosylase (EC 3.2.2.23)	Ontology_term=KEGG_ENZYME:3.2.2.23
1	FIG	CDS	432223	432996	.	+	1	ID=fig|253813.3.peg.425	Name=Enoyl-CoA hydratase (EC 4.2.1.17) > degradation of branched-chain amino acids and alpha-keto acids	Ontology_term=KEGG_ENZYME:4.2.1.17
1	FIG	CDS	433240	433506	.	+	1	ID=fig|253813.3.peg.426	Name=SSU ribosomal protein S20p
1	FIG	CDS	434425	435999	.	+	1	ID=fig|253813.3.peg.427	Name=Chromosomal replication initiator protein DnaA
1	FIG	CDS	436177	437295	.	+	1	ID=fig|253813.3.peg.428	Name=DNA polymerase III beta subunit (EC 2.7.7.7)	Ontology_term=KEGG_ENZYME:2.7.7.7
1	FIG	CDS	437312	438466	.	+	2	ID=fig|253813.3.peg.429	Name=DNA recombination and repair protein RecF
1	FIG	CDS	438517	439287	.	+	1	ID=fig|253813.3.peg.430	Name=Molybdopterin-synthase adenylyltransferase (EC 2.7.7.80)	Ontology_term=KEGG_ENZYME:2.7.7.80
1	FIG	CDS	439284	439784	.	+	0	ID=fig|253813.3.peg.431	Name=PUTATIVE ACETYLTRANSFERASE PROTEIN( EC:2.3.1.- )	Ontology_term=KEGG_ENZYME:2.3.1.-
1	FIG	CDS	439762	441021	.	+	1	ID=fig|253813.3.peg.432	Name=hypothetical protein
1	FIG	CDS	441018	441440	.	+	0	ID=fig|253813.3.peg.433	Name=hypothetical protein
1	FIG	CDS	441437	442390	.	-	2	ID=fig|253813.3.peg.434	Name=D-3-phosphoglycerate dehydrogenase (EC 1.1.1.95)	Ontology_term=KEGG_ENZYME:1.1.1.95
1	FIG	CDS	442387	444015	.	-	1	ID=fig|253813.3.peg.435	Name=ABC transporter, ATP-binding protein (cluster 5, nickel/peptides/opines) / ABC transporter, ATP-binding protein (cluster 5, nickel/peptides/opines)
1	FIG	CDS	444024	445163	.	-	0	ID=fig|253813.3.peg.436	Name=ABC transporter, permease protein 2 (cluster 5, nickel/peptides/opines)
1	FIG	CDS	445163	446260	.	-	2	ID=fig|253813.3.peg.437	Name=Prephenate dehydratase-associated ABC transporter, permease protein 1
1	FIG	CDS	446372	448219	.	-	2	ID=fig|253813.3.peg.438	Name=ABC transporter, substrate-binding protein (cluster 5, nickel/peptides/opines)
1	FIG	CDS	448231	450099	.	-	1	ID=fig|253813.3.peg.439	Name=ABC transporter, substrate-binding protein (cluster 5, nickel/peptides/opines)
1	FIG	CDS	450243	450926	.	-	0	ID=fig|253813.3.peg.440	Name=membrane c-type cytochrome cy
1	FIG	CDS	451171	451920	.	+	1	ID=fig|253813.3.peg.441	Name=3-deoxy-manno-octulosonate cytidylyltransferase (EC 2.7.7.38)	Ontology_term=KEGG_ENZYME:2.7.7.38
1	FIG	CDS	451968	452831	.	+	0	ID=fig|253813.3.peg.442	Name=Prephenate dehydratase (EC 4.2.1.51)	Ontology_term=KEGG_ENZYME:4.2.1.51
1	FIG	CDS	452832	453773	.	-	0	ID=fig|253813.3.peg.443	Name=NADH pyrophosphatase (EC 3.6.1.22), decaps 5'-NAD modified RNA	Ontology_term=KEGG_ENZYME:3.6.1.22
1	FIG	CDS	453803	454207	.	-	2	ID=fig|253813.3.peg.444	Name=HIT1 PROTEIN
1	FIG	CDS	454524	456341	.	+	0	ID=fig|253813.3.peg.445	Name=DNA polymerase III subunits gamma and tau (EC 2.7.7.7)	Ontology_term=KEGG_ENZYME:2.7.7.7
1	FIG	CDS	456419	456742	.	+	2	ID=fig|253813.3.peg.446	Name=Nucleoid-associated protein YaaK
1	FIG	CDS	456851	457456	.	+	2	ID=fig|253813.3.peg.447	Name=Recombination protein RecR
1	FIG	CDS	457487	458746	.	+	2	ID=fig|253813.3.peg.448	Name=Membrane-bound lytic murein transglycosylase B
1	FIG	CDS	458786	459976	.	-	2	ID=fig|253813.3.peg.449	Name=Glutathione-independent formaldehyde dehydrogenase (EC 1.2.1.46)	Ontology_term=KEGG_ENZYME:1.2.1.46
1	FIG	CDS	460073	460990	.	-	2	ID=fig|253813.3.peg.450	Name=Transcriptional regulator YeiE, LysR family
1	FIG	CDS	461094	462125	.	+	0	ID=fig|253813.3.peg.451	Name=Putative membrane protein YeiH
1	FIG	CDS	462226	462738	.	+	1	ID=fig|253813.3.peg.452	Name=Peptide deformylase (EC 3.5.1.88)	Ontology_term=KEGG_ENZYME:3.5.1.88
1	FIG	CDS	462851	464551	.	-	2	ID=fig|253813.3.peg.453	Name=SSU ribosomal protein S1p
1	FIG	CDS	464772	465416	.	-	0	ID=fig|253813.3.peg.454	Name=Cytidylate kinase (EC 2.7.4.25)	Ontology_term=KEGG_ENZYME:2.7.4.25
1	FIG	CDS	465413	466765	.	-	2	ID=fig|253813.3.peg.455	Name=3-phosphoshikimate 1-carboxyvinyltransferase (EC 2.5.1.19)	Ontology_term=KEGG_ENZYME:2.5.1.19
1	FIG	CDS	467163	467549	.	+	0	ID=fig|253813.3.peg.456	Name=FIG00418427: hypothetical protein
1	FIG	tRNA	467788	467863	.	+	.	ID=fig|253813.3.rna.10	Name=tRNA-Ala-GGC
1	FIG	tRNA	467788	467863	.	+	.	ID=fig|253813.3.rna.10	Name=tRNA-Ala-GGC
1	FIG	tRNA	467788	467863	.	+	.	ID=fig|253813.3.rna.10	Name=tRNA-Ala-GGC
1	FIG	CDS	468005	469129	.	+	2	ID=fig|253813.3.peg.457	Name=Acyltransferase
1	FIG	CDS	469217	469339	.	+	2	ID=fig|253813.3.peg.458	Name=hypothetical protein
1	FIG	CDS	469586	471565	.	+	2	ID=fig|253813.3.peg.459	Name=Acetoacetyl-CoA synthetase [leucine] (EC 6.2.1.16)	Ontology_term=KEGG_ENZYME:6.2.1.16
1	FIG	CDS	471723	472886	.	+	0	ID=fig|253813.3.peg.460	Name=Isovaleryl-CoA dehydrogenase (EC 1.3.8.4)	Ontology_term=KEGG_ENZYME:1.3.8.4
1	FIG	CDS	472886	474493	.	+	2	ID=fig|253813.3.peg.461	Name=Methylcrotonyl-CoA carboxylase carboxyl transferase subunit (EC 6.4.1.4)	Ontology_term=KEGG_ENZYME:6.4.1.4
1	FIG	CDS	474507	476474	.	+	0	ID=fig|253813.3.peg.462	Name=Methylcrotonyl-CoA carboxylase biotin-containing subunit (EC 6.4.1.4)	Ontology_term=KEGG_ENZYME:6.4.1.4
1	FIG	CDS	476467	477330	.	+	1	ID=fig|253813.3.peg.463	Name=Hydroxymethylglutaryl-CoA lyase (EC 4.1.3.4)	Ontology_term=KEGG_ENZYME:4.1.3.4
1	FIG	CDS	477327	478121	.	+	0	ID=fig|253813.3.peg.464	Name=Methylglutaconyl-CoA hydratase (EC 4.2.1.18)	Ontology_term=KEGG_ENZYME:4.2.1.18
1	FIG	CDS	478313	478441	.	-	2	ID=fig|253813.3.peg.465	Name=hypothetical protein
1	FIG	CDS	478454	479560	.	+	2	ID=fig|253813.3.peg.466	Name=ABC transporter, substrate-binding protein (cluster 4, leucine/isoleucine/valine/benzoate)
1	FIG	CDS	479639	480232	.	-	2	ID=fig|253813.3.peg.467	Name=Protein tyrosine phosphatase
1	FIG	CDS	480507	480707	.	+	0	ID=fig|253813.3.peg.468	Name=FIG00450919: hypothetical protein
1	FIG	CDS	481186	481494	.	+	1	ID=fig|253813.3.peg.469	Name=hypothetical protein
1	FIG	CDS	481500	482465	.	-	0	ID=fig|253813.3.peg.470	Name=Molybdopterin biosynthesis enzyme
1	FIG	CDS	483080	484081	.	+	2	ID=fig|253813.3.peg.471	Name=Cytochrome O ubiquinol oxidase subunit II (EC 1.10.3.-)	Ontology_term=KEGG_ENZYME:1.10.3.-
1	FIG	CDS	484159	486138	.	+	1	ID=fig|253813.3.peg.472	Name=Cytochrome O ubiquinol oxidase subunit I (EC 1.10.3.-)	Ontology_term=KEGG_ENZYME:1.10.3.-
1	FIG	CDS	486142	486771	.	+	1	ID=fig|253813.3.peg.473	Name=Cytochrome O ubiquinol oxidase subunit III (EC 1.10.3.-)	Ontology_term=KEGG_ENZYME:1.10.3.-
1	FIG	CDS	486771	487136	.	+	0	ID=fig|253813.3.peg.474	Name=Cytochrome O ubiquinol oxidase subunit IV (EC 1.10.3.-)	Ontology_term=KEGG_ENZYME:1.10.3.-
1	FIG	CDS	487522	488259	.	+	1	ID=fig|253813.3.peg.475	Name=hypothetical protein
1	FIG	CDS	488753	490720	.	+	2	ID=fig|253813.3.peg.476	Name=Outer membrane component of TAM transport system
1	FIG	CDS	490717	495339	.	+	1	ID=fig|253813.3.peg.477	Name=Inner membrane component of TAM transport system
1	FIG	CDS	495521	496246	.	+	2	ID=fig|253813.3.peg.478	Name=L,D-transpeptidase
1	FIG	CDS	496357	496566	.	-	1	ID=fig|253813.3.peg.479	Name=hypothetical protein
1	FIG	CDS	496634	497143	.	-	2	ID=fig|253813.3.peg.480	Name=FIG00451333: hypothetical protein
1	FIG	CDS	497686	498690	.	-	1	ID=fig|253813.3.peg.481	Name=Conserved membrane protein in copper uptake, YcnI / Copper metallochaperone PCu(A)C, inserts Cu(I) into cytochrome oxidase subunit II
1	FIG	CDS	498757	499092	.	-	1	ID=fig|253813.3.peg.482	Name=FIG00450019: hypothetical protein
1	FIG	CDS	499112	499246	.	+	2	ID=fig|253813.3.peg.483	Name=hypothetical protein
1	FIG	CDS	499321	499716	.	-	1	ID=fig|253813.3.peg.484	Name=Lactoylglutathione lyase (EC 4.4.1.5)	Ontology_term=KEGG_ENZYME:4.4.1.5
1	FIG	CDS	499837	501006	.	+	1	ID=fig|253813.3.peg.485	Name=[4Fe-4S] cluster assembly scaffold protein Mrp (ApbC)
1	FIG	CDS	501036	502667	.	-	0	ID=fig|253813.3.peg.486	Name=Phosphoglucomutase (EC 5.4.2.2)	Ontology_term=KEGG_ENZYME:5.4.2.2
1	FIG	CDS	502820	503455	.	+	2	ID=fig|253813.3.peg.487	Name=Uncharacterized sugar kinase
1	FIG	CDS	503555	504244	.	+	2	ID=fig|253813.3.peg.488	Name=Fumarylpyruvate hydrolase (EC 3.7.1.5)	Ontology_term=KEGG_ENZYME:3.7.1.5
1	FIG	CDS	504367	504558	.	+	1	ID=fig|253813.3.peg.489	Name=FIG00450937: hypothetical protein
1	FIG	CDS	504561	504773	.	+	0	ID=fig|253813.3.peg.490	Name=FIG00450423: hypothetical protein
1	FIG	CDS	504937	505125	.	+	1	ID=fig|253813.3.peg.491	Name=FIG00883991: hypothetical protein
1	FIG	CDS	505138	506031	.	+	1	ID=fig|253813.3.peg.492	Name=hypothetical protein
1	FIG	CDS	506153	506803	.	+	2	ID=fig|253813.3.peg.493	Name=FIG01964566: Predicted membrane protein, hemolysin III homolog
1	FIG	CDS	506812	510048	.	-	1	ID=fig|253813.3.peg.494	Name=Error-prone repair homolog of DNA polymerase III alpha subunit (EC 2.7.7.7)	Ontology_term=KEGG_ENZYME:2.7.7.7
1	FIG	CDS	510048	511508	.	-	0	ID=fig|253813.3.peg.495	Name=DNA polymerase IV-like protein ImuB
1	FIG	CDS	511522	512358	.	-	1	ID=fig|253813.3.peg.496	Name=Error-prone repair protein ImuA
1	FIG	CDS	512569	512925	.	-	1	ID=fig|253813.3.peg.497	Name=hypothetical protein
1	FIG	CDS	512941	513705	.	-	1	ID=fig|253813.3.peg.498	Name=DNA alkylation repair enzyme
1	FIG	CDS	513702	514271	.	-	0	ID=fig|253813.3.peg.499	Name=Transcriptional regulator, MarR family
1	FIG	CDS	514332	514544	.	+	0	ID=fig|253813.3.peg.500	Name=hypothetical protein
1	FIG	CDS	514541	515329	.	+	2	ID=fig|253813.3.peg.501	Name=Methionine aminopeptidase (EC 3.4.11.18)	Ontology_term=KEGG_ENZYME:3.4.11.18
1	FIG	CDS	515335	515874	.	-	1	ID=fig|253813.3.peg.502	Name=hypothetical protein
1	FIG	CDS	515947	517167	.	-	1	ID=fig|253813.3.peg.503	Name=Argininosuccinate synthase (EC 6.3.4.5)	Ontology_term=KEGG_ENZYME:6.3.4.5
1	FIG	CDS	517219	517335	.	+	1	ID=fig|253813.3.peg.504	Name=hypothetical protein
1	FIG	CDS	517349	518035	.	+	2	ID=fig|253813.3.peg.505	Name=hypothetical protein
1	FIG	CDS	518124	518783	.	+	0	ID=fig|253813.3.peg.506	Name=FIG097019: Amino acid efflux protein
1	FIG	CDS	518854	519399	.	-	1	ID=fig|253813.3.peg.507	Name=hypothetical protein
1	FIG	CDS	519420	520655	.	-	0	ID=fig|253813.3.peg.508	Name=23S rRNA (adenine(2503)-C(2))-methyltransferase @ tRNA (adenine(37)-C(2))-methyltransferase (EC 2.1.1.192)	Ontology_term=KEGG_ENZYME:2.1.1.192
1	FIG	CDS	520994	521503	.	-	2	ID=fig|253813.3.peg.509	Name=FIG00740902: hypothetical protein
1	FIG	CDS	521777	522157	.	-	2	ID=fig|253813.3.peg.510	Name=COGs COG3339
1	FIG	CDS	522469	522966	.	+	1	ID=fig|253813.3.peg.511	Name=hypothetical protein
1	FIG	CDS	522972	523262	.	-	0	ID=fig|253813.3.peg.512	Name=Pterin-4-alpha-carbinolamine dehydratase (EC 4.2.1.96)	Ontology_term=KEGG_ENZYME:4.2.1.96
1	FIG	CDS	523741	524331	.	-	1	ID=fig|253813.3.peg.513	Name=2'-5' RNA ligase
1	FIG	CDS	524516	525256	.	-	2	ID=fig|253813.3.peg.514	Name=Arylesterase precursor (EC 3.1.1.2)	Ontology_term=KEGG_ENZYME:3.1.1.2
1	FIG	CDS	525352	526092	.	+	1	ID=fig|253813.3.peg.515	Name=Predicted ABC-type transport system involved in lysophospholipase L1 biosynthesis, ATPase component
1	FIG	CDS	526101	528650	.	+	0	ID=fig|253813.3.peg.516	Name=ABC transporter, fused permease protein
1	FIG	CDS	528883	529665	.	+	1	ID=fig|253813.3.peg.517	Name=FIG005935: membrane protein
1	FIG	CDS	529943	530194	.	-	2	ID=fig|253813.3.peg.518	Name=hypothetical protein
1	FIG	CDS	530303	530890	.	-	2	ID=fig|253813.3.peg.519	Name=hypothetical protein
1	FIG	CDS	530887	532173	.	-	1	ID=fig|253813.3.peg.520	Name=hypothetical protein
1	FIG	CDS	532387	532566	.	+	1	ID=fig|253813.3.peg.521	Name=hypothetical protein
1	FIG	CDS	532863	538526	.	+	0	ID=fig|253813.3.peg.522	Name=3'-to-5' oligoribonuclease (orn)
1	FIG	CDS	538557	538955	.	+	0	ID=fig|253813.3.peg.523	Name=hypothetical protein
1	FIG	CDS	539420	539764	.	+	2	ID=fig|253813.3.peg.524	Name=hypothetical protein
1	FIG	CDS	540046	540168	.	-	1	ID=fig|253813.3.peg.525	Name=Serine recombinase, PinQ/PinR-type
1	FIG	CDS	540289	540588	.	-	1	ID=fig|253813.3.peg.526	Name=hypothetical protein
1	FIG	CDS	540795	542096	.	+	0	ID=fig|253813.3.peg.527	Name=hypothetical protein
1	FIG	CDS	542098	542742	.	+	1	ID=fig|253813.3.peg.528	Name=hypothetical protein
1	FIG	CDS	542960	543076	.	-	2	ID=fig|253813.3.peg.529	Name=hypothetical protein
1	FIG	CDS	543678	549002	.	+	0	ID=fig|253813.3.peg.530	Name=hypothetical protein
1	FIG	CDS	549198	549422	.	+	0	ID=fig|253813.3.peg.531	Name=hypothetical protein
1	FIG	CDS	549855	551111	.	+	0	ID=fig|253813.3.peg.532	Name=hypothetical protein
1	FIG	CDS	551095	552693	.	+	1	ID=fig|253813.3.peg.533	Name=hypothetical protein
1	FIG	CDS	552686	554818	.	+	2	ID=fig|253813.3.peg.534	Name=hypothetical protein
1	FIG	CDS	554980	555372	.	+	1	ID=fig|253813.3.peg.535	Name=hypothetical protein
1	FIG	CDS	555737	557239	.	+	2	ID=fig|253813.3.peg.536	Name=hypothetical protein
1	FIG	CDS	557241	558386	.	+	0	ID=fig|253813.3.peg.537	Name=hypothetical protein
1	FIG	CDS	558419	560152	.	+	2	ID=fig|253813.3.peg.538	Name=ThiF family protein
1	FIG	CDS	560145	560639	.	+	0	ID=fig|253813.3.peg.539	Name=hypothetical protein
1	FIG	CDS	561061	561585	.	+	1	ID=fig|253813.3.peg.540	Name=hypothetical protein
1	FIG	CDS	561949	562929	.	+	1	ID=fig|253813.3.peg.541	Name=Glycosyl transferase, group 2 family
1	FIG	CDS	562951	563109	.	-	1	ID=fig|253813.3.peg.542	Name=hypothetical protein
1	FIG	CDS	563170	564456	.	+	1	ID=fig|253813.3.peg.543	Name=hypothetical protein
1	FIG	CDS	564499	566076	.	+	1	ID=fig|253813.3.peg.544	Name=hypothetical protein
1	FIG	CDS	566170	568212	.	+	1	ID=fig|253813.3.peg.545	Name=hypothetical protein
1	FIG	CDS	568235	569113	.	+	2	ID=fig|253813.3.peg.546	Name=hypothetical protein
1	FIG	CDS	569113	569352	.	+	1	ID=fig|253813.3.peg.547	Name=hypothetical protein
1	FIG	CDS	569873	570037	.	+	2	ID=fig|253813.3.peg.548	Name=hypothetical protein
1	FIG	CDS	570149	570451	.	+	2	ID=fig|253813.3.peg.549	Name=hypothetical protein
1	FIG	CDS	571713	572252	.	+	0	ID=fig|253813.3.peg.550	Name=Acetyltransferase, GNAT family
1	FIG	CDS	572249	572653	.	-	2	ID=fig|253813.3.peg.551	Name=FIG00450577: hypothetical protein
1	FIG	CDS	572824	572970	.	-	1	ID=fig|253813.3.peg.552	Name=hypothetical protein
1	FIG	CDS	573205	573909	.	-	1	ID=fig|253813.3.peg.553	Name=hypothetical protein that often co-occurs with aconitase
1	FIG	CDS	573923	574048	.	+	2	ID=fig|253813.3.peg.554	Name=hypothetical protein
1	FIG	CDS	574203	576890	.	-	0	ID=fig|253813.3.peg.555	Name=Aconitate hydratase (EC 4.2.1.3)	Ontology_term=KEGG_ENZYME:4.2.1.3
1	FIG	CDS	577191	577808	.	+	0	ID=fig|253813.3.peg.556	Name=ABC transporter involved in cytochrome c biogenesis, ATPase component CcmA
1	FIG	CDS	577808	578473	.	+	2	ID=fig|253813.3.peg.557	Name=ABC transporter involved in cytochrome c biogenesis, CcmB subunit
1	FIG	CDS	578528	579313	.	+	2	ID=fig|253813.3.peg.558	Name=Cytochrome c-type biogenesis protein CcmC, putative heme lyase for CcmE
1	FIG	CDS	579313	579486	.	+	1	ID=fig|253813.3.peg.559	Name=Cytochrome c-type biogenesis protein CcmD, interacts with CcmCE
1	FIG	CDS	579483	580076	.	+	0	ID=fig|253813.3.peg.560	Name=Cytochrome c-type biogenesis protein CcmG/DsbE, thiol:disulfide oxidoreductase
1	FIG	CDS	580137	581972	.	-	0	ID=fig|253813.3.peg.561	Name=Dihydroxy-acid dehydratase (EC 4.2.1.9)	Ontology_term=KEGG_ENZYME:4.2.1.9
1	FIG	CDS	582050	582166	.	-	2	ID=fig|253813.3.peg.562	Name=hypothetical protein
1	FIG	CDS	582307	582750	.	-	1	ID=fig|253813.3.peg.563	Name=FIG00884245: hypothetical protein
1	FIG	CDS	582750	583133	.	-	0	ID=fig|253813.3.peg.564	Name=Putative response regulator
1	FIG	CDS	583330	583566	.	-	1	ID=fig|253813.3.peg.565	Name=Transcriptional regulator, AsnC family
1	FIG	CDS	583776	584906	.	+	0	ID=fig|253813.3.peg.566	Name=hypothetical protein
1	FIG	CDS	585035	585454	.	+	2	ID=fig|253813.3.peg.567	Name=FIG00450082: hypothetical protein
1	FIG	CDS	585481	585843	.	-	1	ID=fig|253813.3.peg.568	Name=FIG00450099: hypothetical protein
1	FIG	CDS	586296	587330	.	+	0	ID=fig|253813.3.peg.569	Name=Sulfate and thiosulfate binding protein CysP
1	FIG	CDS	587382	588248	.	+	0	ID=fig|253813.3.peg.570	Name=Sulfate transport system permease protein CysT
1	FIG	CDS	588238	589101	.	+	1	ID=fig|253813.3.peg.571	Name=Sulfate transport system permease protein CysW
1	FIG	CDS	589170	590249	.	+	0	ID=fig|253813.3.peg.572	Name=Sulfate and thiosulfate import ATP-binding protein CysA (EC 3.6.3.25)	Ontology_term=KEGG_ENZYME:3.6.3.25
1	FIG	CDS	590643	599222	.	+	0	ID=fig|253813.3.peg.573	Name=Cyclic beta-1,2-glucan synthase (EC 2.4.1.-)	Ontology_term=KEGG_ENZYME:2.4.1.-
1	FIG	CDS	599315	600619	.	+	2	ID=fig|253813.3.peg.574	Name=Nicotinate phosphoribosyltransferase (EC 6.3.4.21)	Ontology_term=KEGG_ENZYME:6.3.4.21
1	FIG	CDS	600635	601465	.	-	2	ID=fig|253813.3.peg.575	Name=Phenazine biosynthesis protein PhzF like
1	FIG	CDS	601573	602301	.	-	1	ID=fig|253813.3.peg.576	Name=Methyltransferase type 11
1	FIG	CDS	602353	603279	.	-	1	ID=fig|253813.3.peg.577	Name=Fructokinase (EC 2.7.1.4)	Ontology_term=KEGG_ENZYME:2.7.1.4
1	FIG	CDS	603364	604155	.	-	1	ID=fig|253813.3.peg.578	Name=Oxidoreductase, short-chain dehydrogenase/reductase family
1	FIG	CDS	604391	606673	.	-	2	ID=fig|253813.3.peg.579	Name=Multimodular transpeptidase-transglycosylase (EC 2.4.1.129) (EC 3.4.-.-)	Ontology_term=KEGG_ENZYME:2.4.1.129,KEGG_ENZYME:3.4.-.-
1	FIG	CDS	606893	607591	.	-	2	ID=fig|253813.3.peg.580	Name=Outer membrane protein
1	FIG	CDS	607833	608984	.	+	0	ID=fig|253813.3.peg.581	Name=Mll2248 protein
1	FIG	CDS	609031	609648	.	-	1	ID=fig|253813.3.peg.582	Name=Ribonuclease D related protein
1	FIG	CDS	609694	611091	.	-	1	ID=fig|253813.3.peg.583	Name=M20 Dipeptidases
1	FIG	CDS	611468	611818	.	+	2	ID=fig|253813.3.peg.584	Name=hypothetical protein
1	FIG	CDS	611923	614865	.	+	1	ID=fig|253813.3.peg.585	Name=DNA polymerase I (EC 2.7.7.7)	Ontology_term=KEGG_ENZYME:2.7.7.7
1	FIG	CDS	615111	617021	.	+	0	ID=fig|253813.3.peg.586	Name=ATP-dependent RNA helicase Atu4171
1	FIG	CDS	617085	617591	.	-	0	ID=fig|253813.3.peg.587	Name=hypothetical protein
1	FIG	CDS	617812	620235	.	-	1	ID=fig|253813.3.peg.588	Name=DNA gyrase subunit B (EC 5.99.1.3)	Ontology_term=KEGG_ENZYME:5.99.1.3
1	FIG	CDS	620329	620463	.	-	1	ID=fig|253813.3.peg.589	Name=hypothetical protein
1	FIG	CDS	620519	621913	.	+	2	ID=fig|253813.3.peg.590	Name=Small molecule metabolism
1	FIG	CDS	621910	622341	.	-	1	ID=fig|253813.3.peg.591	Name=hypothetical protein
1	FIG	CDS	622428	623264	.	-	0	ID=fig|253813.3.peg.592	Name=S-formylglutathione hydrolase (EC 3.1.2.12)	Ontology_term=KEGG_ENZYME:3.1.2.12
1	FIG	CDS	623280	623939	.	-	0	ID=fig|253813.3.peg.593	Name=Putative transmembrane protein
1	FIG	CDS	623939	624412	.	-	2	ID=fig|253813.3.peg.594	Name=N-acetyltransferase ElaA
1	FIG	CDS	624412	625524	.	-	1	ID=fig|253813.3.peg.595	Name=S-(hydroxymethyl)glutathione dehydrogenase (EC 1.1.1.284)	Ontology_term=KEGG_ENZYME:1.1.1.284
1	FIG	CDS	625563	625853	.	-	0	ID=fig|253813.3.peg.596	Name=FrmR: Negative transcriptional regulator of formaldehyde detoxification operon
1	FIG	CDS	625963	626397	.	-	1	ID=fig|253813.3.peg.597	Name=FIG01289214: hypothetical protein
1	FIG	CDS	626454	628910	.	+	0	ID=fig|253813.3.peg.598	Name=ATP-dependent helicase HrpB
1	FIG	CDS	628917	629375	.	-	0	ID=fig|253813.3.peg.599	Name=hypothetical protein
1	FIG	CDS	629444	629584	.	+	2	ID=fig|253813.3.peg.600	Name=hypothetical protein
1	FIG	CDS	629593	630900	.	+	1	ID=fig|253813.3.peg.601	Name=Sensor histidine kinase PrrB (RegB) (EC 2.7.3.-)	Ontology_term=KEGG_ENZYME:2.7.3.-
1	FIG	CDS	631131	631694	.	+	0	ID=fig|253813.3.peg.602	Name=Dna binding response regulator PrrA (RegA)
1	FIG	CDS	631722	632216	.	-	0	ID=fig|253813.3.peg.603	Name=Transcription elongation factor
1	FIG	CDS	632434	633054	.	+	1	ID=fig|253813.3.peg.604	Name=L,D-transpeptidase
1	FIG	CDS	633181	633753	.	-	1	ID=fig|253813.3.peg.605	Name=NifU-like domain protein
1	FIG	CDS	633860	634348	.	-	2	ID=fig|253813.3.peg.606	Name=Universal stress protein UspA and related nucleotide-binding proteins
1	FIG	CDS	634418	635485	.	-	2	ID=fig|253813.3.peg.607	Name=Tryptophanyl-tRNA synthetase (EC 6.1.1.2)	Ontology_term=KEGG_ENZYME:6.1.1.2
1	FIG	CDS	635580	637169	.	-	0	ID=fig|253813.3.peg.608	Name=Proposed peptidoglycan lipid II flippase MurJ
1	FIG	CDS	637182	639977	.	-	0	ID=fig|253813.3.peg.609	Name=[Protein-PII] uridylyltransferase (EC 2.7.7.59) / [Protein-PII]-UMP uridylyl-removing enzyme	Ontology_term=KEGG_ENZYME:2.7.7.59
1	FIG	CDS	640191	642485	.	-	0	ID=fig|253813.3.peg.610	Name=NADP-dependent malic enzyme (EC 1.1.1.40)	Ontology_term=KEGG_ENZYME:1.1.1.40
1	FIG	CDS	642641	645373	.	+	2	ID=fig|253813.3.peg.611	Name=DNA mismatch repair protein MutS
1	FIG	CDS	645410	646303	.	-	2	ID=fig|253813.3.peg.612	Name=Putative hemolysin
1	FIG	CDS	646635	647120	.	-	0	ID=fig|253813.3.peg.613	Name=Lipoprotein signal peptidase (EC 3.4.23.36)	Ontology_term=KEGG_ENZYME:3.4.23.36
1	FIG	CDS	647117	648001	.	-	2	ID=fig|253813.3.peg.614	Name=RNA methyltransferase Atu0341
1	FIG	CDS	647998	649149	.	-	1	ID=fig|253813.3.peg.615	Name=SAM-dependent methyltransferase
1	FIG	CDS	649229	649558	.	-	2	ID=fig|253813.3.peg.616	Name=Uncharacterized MFS-type transporter
1	FIG	CDS	649565	649849	.	-	2	ID=fig|253813.3.peg.617	Name=Integration host factor beta subunit
1	FIG	CDS	649890	650873	.	-	0	ID=fig|253813.3.peg.618	Name=Signal peptide peptidase A (SppA), a serine protease
1	FIG	CDS	651098	651370	.	-	2	ID=fig|253813.3.peg.619	Name=hypothetical protein
1	FIG	CDS	651365	652009	.	+	2	ID=fig|253813.3.peg.620	Name=Lipopolysaccharide export system protein LptC
1	FIG	CDS	652071	652163	.	+	0	ID=fig|253813.3.peg.621	Name=hypothetical protein
1	FIG	CDS	652372	653019	.	+	1	ID=fig|253813.3.peg.622	Name=Lipopolysaccharide export system protein LptA
1	FIG	CDS	653031	653870	.	+	0	ID=fig|253813.3.peg.623	Name=Lipopolysaccharide ABC transporter, ATP-binding protein LptB
1	FIG	CDS	653872	654009	.	-	1	ID=fig|253813.3.peg.624	Name=hypothetical protein
1	FIG	CDS	654227	655756	.	+	2	ID=fig|253813.3.peg.625	Name=RNA polymerase sigma-54 factor RpoN
1	FIG	CDS	656151	656270	.	+	0	ID=fig|253813.3.peg.626	Name=hypothetical protein
1	FIG	CDS	656309	656902	.	+	2	ID=fig|253813.3.peg.627	Name=Ribosome hibernation promoting factor Hpf
1	FIG	CDS	656993	657457	.	+	2	ID=fig|253813.3.peg.628	Name=PTS IIA-like nitrogen-regulatory protein PtsN
1	FIG	CDS	657582	657827	.	-	0	ID=fig|253813.3.peg.629	Name=FIG00450894: hypothetical protein
1	FIG	CDS	657932	658354	.	-	2	ID=fig|253813.3.peg.630	Name=Small heat shock protein
1	FIG	CDS	658541	659038	.	-	2	ID=fig|253813.3.peg.631	Name=FIG00440777: hypothetical protein
1	FIG	CDS	659108	659863	.	+	2	ID=fig|253813.3.peg.632	Name=Endonuclease III (EC 4.2.99.18)	Ontology_term=KEGG_ENZYME:4.2.99.18
1	FIG	CDS	659846	660562	.	-	2	ID=fig|253813.3.peg.633	Name=Uncharacterized integral membrane protein Mlr5338
1	FIG	CDS	660773	661768	.	+	2	ID=fig|253813.3.peg.634	Name=Adenosine kinase (2.7.1.20)
1	FIG	CDS	661871	662530	.	-	2	ID=fig|253813.3.peg.635	Name=UPF0126 inner membrane protein CC_3680
1	FIG	CDS	662721	663401	.	-	0	ID=fig|253813.3.peg.636	Name=Heat shock protein GrpE
1	FIG	CDS	663511	664581	.	-	1	ID=fig|253813.3.peg.637	Name=Heat-inducible transcription repressor HrcA
1	FIG	CDS	664767	665483	.	+	0	ID=fig|253813.3.peg.638	Name=Ribonuclease PH (EC 2.7.7.56)	Ontology_term=KEGG_ENZYME:2.7.7.56
1	FIG	CDS	665520	665924	.	+	0	ID=fig|253813.3.peg.639	Name=Glyoxalase family protein
1	FIG	CDS	665989	666651	.	+	1	ID=fig|253813.3.peg.640	Name=Nucleoside 5-triphosphatase RdgB (dHAPTP, dITP, XTP-specific) (EC 3.6.1.66)	Ontology_term=KEGG_ENZYME:3.6.1.66
1	FIG	CDS	666648	667856	.	+	0	ID=fig|253813.3.peg.641	Name=Radical SAM family enzyme, similar to coproporphyrinogen III oxidase, oxygen-independent, clustered with nucleoside-triphosphatase RdgB
1	FIG	CDS	667966	668874	.	+	1	ID=fig|253813.3.peg.642	Name=16S rRNA (cytidine(1402)-2'-O)-methyltransferase (EC 2.1.1.198)	Ontology_term=KEGG_ENZYME:2.1.1.198
1	FIG	CDS	668874	669254	.	+	0	ID=fig|253813.3.peg.643	Name=Endonuclease
1	FIG	CDS	669533	670960	.	+	2	ID=fig|253813.3.peg.644	Name=Precorrin-2 oxidase (EC 1.3.1.76) @ Sirohydrochlorin ferrochelatase activity of CysG (EC 4.99.1.4) / Uroporphyrinogen-III methyltransferase (EC 2.1.1.107)	Ontology_term=KEGG_ENZYME:1.3.1.76,KEGG_ENZYME:4.99.1.4,KEGG_ENZYME:2.1.1.107
1	FIG	CDS	670977	671279	.	+	0	ID=fig|253813.3.peg.645	Name=Conserved hypothetical protein probably involved in sulfate reduction
1	FIG	CDS	671300	672970	.	+	2	ID=fig|253813.3.peg.646	Name=Sulfite reductase [NADPH] hemoprotein beta-component (EC 1.8.1.2)	Ontology_term=KEGG_ENZYME:1.8.1.2
1	FIG	CDS	672960	673727	.	+	0	ID=fig|253813.3.peg.647	Name=Phosphoadenylyl-sulfate reductase [thioredoxin] (EC 1.8.4.8)	Ontology_term=KEGG_ENZYME:1.8.4.8
1	FIG	CDS	673783	674310	.	+	1	ID=fig|253813.3.peg.648	Name=Oxidoreductase probably involved in sulfite reduction
1	FIG	CDS	674487	674780	.	+	0	ID=fig|253813.3.peg.649	Name=Msr0370 protein
1	FIG	CDS	674781	675485	.	-	0	ID=fig|253813.3.peg.650	Name=Methylated-DNA--protein-cysteine methyltransferase (EC 2.1.1.63)	Ontology_term=KEGG_ENZYME:2.1.1.63
1	FIG	CDS	675572	675817	.	+	2	ID=fig|253813.3.peg.651	Name=hypothetical protein
1	FIG	CDS	675922	676350	.	-	1	ID=fig|253813.3.peg.652	Name=(U62541) immunoreactive 14 kDa protein BA14k
1	FIG	CDS	676584	676718	.	-	0	ID=fig|253813.3.peg.653	Name=hypothetical protein
1	FIG	CDS	676786	680568	.	+	1	ID=fig|253813.3.peg.654	Name=5-methyltetrahydrofolate--homocysteine methyltransferase (EC 2.1.1.13)	Ontology_term=KEGG_ENZYME:2.1.1.13
1	FIG	CDS	680906	681613	.	+	2	ID=fig|253813.3.peg.655	Name=Autoinducer-binding transcriptional regulator, LuxR family
1	FIG	CDS	681690	681830	.	-	0	ID=fig|253813.3.peg.656	Name=hypothetical protein
1	FIG	CDS	681921	682841	.	+	0	ID=fig|253813.3.peg.657	Name=Sulfate adenylyltransferase subunit 2 (EC 2.7.7.4)	Ontology_term=KEGG_ENZYME:2.7.7.4
1	FIG	CDS	682841	684775	.	+	2	ID=fig|253813.3.peg.658	Name=Sulfate adenylyltransferase subunit 1 (EC 2.7.7.4) / Adenylylsulfate kinase (EC 2.7.1.25)	Ontology_term=KEGG_ENZYME:2.7.7.4,KEGG_ENZYME:2.7.1.25
1	FIG	CDS	684779	685618	.	+	2	ID=fig|253813.3.peg.659	Name=3'(2'),5'-bisphosphate nucleotidase (EC 3.1.3.7)	Ontology_term=KEGG_ENZYME:3.1.3.7
1	FIG	tRNA	685768	685844	.	+	.	ID=fig|253813.3.rna.11	Name=tRNA-Pro-TGG
1	FIG	tRNA	685768	685844	.	+	.	ID=fig|253813.3.rna.11	Name=tRNA-Pro-TGG
1	FIG	tRNA	685768	685844	.	+	.	ID=fig|253813.3.rna.11	Name=tRNA-Pro-TGG
1	FIG	CDS	685867	686631	.	-	1	ID=fig|253813.3.peg.660	Name=cAMP-binding proteins - catabolite gene activator and regulatory subunit of cAMP-dependent protein kinases
1	FIG	CDS	686877	687638	.	+	0	ID=fig|253813.3.peg.661	Name=Transcriptional regulator, LuxR family
1	FIG	CDS	687951	688349	.	-	0	ID=fig|253813.3.peg.662	Name=hypothetical protein
1	FIG	CDS	688560	689243	.	-	0	ID=fig|253813.3.peg.663	Name=hypothetical protein
1	FIG	CDS	689701	690492	.	+	1	ID=fig|253813.3.peg.664	Name=Glycerol-3-phosphate regulon repressor GlpR
1	FIG	CDS	690573	692084	.	+	0	ID=fig|253813.3.peg.665	Name=Aerobic glycerol-3-phosphate dehydrogenase (EC 1.1.5.3)	Ontology_term=KEGG_ENZYME:1.1.5.3
1	FIG	CDS	692162	693130	.	+	2	ID=fig|253813.3.peg.666	Name=Transcriptional regulator
1	FIG	CDS	693354	694871	.	+	0	ID=fig|253813.3.peg.667	Name=Aldehyde dehydrogenase (EC 1.2.1.3)	Ontology_term=KEGG_ENZYME:1.2.1.3
1	FIG	CDS	695167	696201	.	+	1	ID=fig|253813.3.peg.668	Name=Alcohol dehydrogenase (EC 1.1.1.1)	Ontology_term=KEGG_ENZYME:1.1.1.1
1	FIG	CDS	696268	696615	.	+	1	ID=fig|253813.3.peg.669	Name=hypothetical protein
1	FIG	CDS	696766	697803	.	+	1	ID=fig|253813.3.peg.670	Name=Transcriptional regulator, LacI family
1	FIG	CDS	698006	699871	.	-	2	ID=fig|253813.3.peg.671	Name=Efflux ABC transporter, permease/ATP-binding protein ExsA
1	FIG	CDS	700199	700969	.	-	2	ID=fig|253813.3.peg.672	Name=Hydroxymethylpyrimidine ABC transporter, transmembrane component
1	FIG	CDS	700966	701667	.	-	1	ID=fig|253813.3.peg.673	Name=Thiaminase II (EC 3.5.99.2) involved in salvage of thiamin pyrimidine moiety, TenA subgroup with Cys in active site	Ontology_term=KEGG_ENZYME:3.5.99.2
1	FIG	CDS	701664	702644	.	-	0	ID=fig|253813.3.peg.674	Name=Hydroxymethylpyrimidine ABC transporter, substrate-binding component
1	FIG	CDS	702724	703332	.	-	1	ID=fig|253813.3.peg.675	Name=Thiamin-phosphate pyrophosphorylase (EC 2.5.1.3)	Ontology_term=KEGG_ENZYME:2.5.1.3
1	FIG	CDS	703332	704102	.	-	0	ID=fig|253813.3.peg.676	Name=Thiazole synthase (EC 2.8.1.10)	Ontology_term=KEGG_ENZYME:2.8.1.10
1	FIG	CDS	704104	704301	.	-	1	ID=fig|253813.3.peg.677	Name=Sulfur carrier protein ThiS
1	FIG	CDS	704298	705290	.	-	0	ID=fig|253813.3.peg.678	Name=Glycine oxidase ThiO (EC 1.4.3.19)	Ontology_term=KEGG_ENZYME:1.4.3.19
1	FIG	CDS	705290	706153	.	-	2	ID=fig|253813.3.peg.679	Name=Hydroxymethylpyrimidine phosphate kinase ThiD (EC 2.7.4.7)	Ontology_term=KEGG_ENZYME:2.7.4.7
1	FIG	CDS	706630	708756	.	+	1	ID=fig|253813.3.peg.680	Name=Sensory box/GGDEF domain/EAL domain protein
1	FIG	CDS	708910	711390	.	+	1	ID=fig|253813.3.peg.681	Name=Lead, cadmium, zinc and mercury transporting ATPase (EC 3.6.3.3) (EC 3.6.3.5); Copper-translocating P-type ATPase (EC 3.6.3.4)	Ontology_term=KEGG_ENZYME:3.6.3.3,KEGG_ENZYME:3.6.3.5,KEGG_ENZYME:3.6.3.4
1	FIG	CDS	711657	713951	.	+	0	ID=fig|253813.3.peg.682	Name=Glucose dehydrogenase, PQQ-dependent (EC 1.1.5.2)	Ontology_term=KEGG_ENZYME:1.1.5.2
1	FIG	CDS	714173	714622	.	-	2	ID=fig|253813.3.peg.683	Name=Transcriptional regulator, MerR family
1	FIG	CDS	714789	716054	.	-	0	ID=fig|253813.3.peg.684	Name=NADP-specific glutamate dehydrogenase (EC 1.4.1.4)	Ontology_term=KEGG_ENZYME:1.4.1.4
1	FIG	CDS	716294	716947	.	-	2	ID=fig|253813.3.peg.685	Name=Uncharacterized hydrolase DSY2054
1	FIG	CDS	717031	717159	.	-	1	ID=fig|253813.3.peg.686	Name=hypothetical protein
1	FIG	CDS	717193	718446	.	+	1	ID=fig|253813.3.peg.687	Name=Sarcosine oxidase beta subunit (EC 1.5.3.1)	Ontology_term=KEGG_ENZYME:1.5.3.1
1	FIG	CDS	718467	718772	.	+	0	ID=fig|253813.3.peg.688	Name=Sarcosine oxidase delta subunit (EC 1.5.3.1)	Ontology_term=KEGG_ENZYME:1.5.3.1
1	FIG	CDS	718772	721771	.	+	2	ID=fig|253813.3.peg.689	Name=Sarcosine oxidase alpha subunit (EC 1.5.3.1)	Ontology_term=KEGG_ENZYME:1.5.3.1
1	FIG	CDS	721782	722336	.	+	0	ID=fig|253813.3.peg.690	Name=Sarcosine oxidase gamma subunit (EC 1.5.3.1)	Ontology_term=KEGG_ENZYME:1.5.3.1
1	FIG	CDS	722476	723633	.	+	1	ID=fig|253813.3.peg.691	Name=L-carnitine dehydratase/bile acid-inducible protein F
1	FIG	CDS	723630	724754	.	+	0	ID=fig|253813.3.peg.692	Name=Rhomboid family protein
1	FIG	CDS	724796	725644	.	-	2	ID=fig|253813.3.peg.693	Name=L-fuconolactone hydrolase
1	FIG	CDS	725714	726493	.	-	2	ID=fig|253813.3.peg.694	Name=Transcriptional regulator, IclR family
1	FIG	CDS	726769	728085	.	+	1	ID=fig|253813.3.peg.695	Name=Maltodextrin ABC transporter, substrate-binding protein MdxE
1	FIG	CDS	728174	729067	.	+	2	ID=fig|253813.3.peg.696	Name=Maltodextrin ABC transporter, permease protein MdxF
1	FIG	CDS	729070	729948	.	+	1	ID=fig|253813.3.peg.697	Name=Maltodextrin ABC transporter, permease protein MdxG
1	FIG	CDS	729956	731053	.	+	2	ID=fig|253813.3.peg.698	Name=Maltose/maltodextrin transport ATP-binding protein MalK (EC 3.6.3.19)	Ontology_term=KEGG_ENZYME:3.6.3.19
1	FIG	CDS	731056	732171	.	+	1	ID=fig|253813.3.peg.699	Name=mandelate racemase/muconate lactonizing enzyme family protein
1	FIG	CDS	732171	732503	.	+	0	ID=fig|253813.3.peg.700	Name=L-fucose mutarotase (EC 5.1.3.29)	Ontology_term=KEGG_ENZYME:5.1.3.29
1	FIG	CDS	732496	733575	.	+	1	ID=fig|253813.3.peg.701	Name=Oxidoreductase, Gfo/Idh/MocA family
1	FIG	CDS	733578	734024	.	+	0	ID=fig|253813.3.peg.702	Name=Aldehyde dehydrogenase (EC 1.2.1.3)	Ontology_term=KEGG_ENZYME:1.2.1.3
1	FIG	CDS	734027	734761	.	+	2	ID=fig|253813.3.peg.703	Name=2-keto-3-deoxy-L-fuconate dehydrogenase
1	FIG	CDS	734797	735642	.	+	1	ID=fig|253813.3.peg.704	Name=2,4-diketo-3-deoxy-L-fuconate hydrolase
1	FIG	CDS	735712	736989	.	+	1	ID=fig|253813.3.peg.705	Name=L-fuconate dehydratase (EC 4.2.1.68)	Ontology_term=KEGG_ENZYME:4.2.1.68
1	FIG	CDS	737709	738692	.	-	0	ID=fig|253813.3.peg.706	Name=diguanylate cyclase/phosphodiesterase (GGDEF & EAL domains) with PAS/PAC sensor(s)
1	FIG	CDS	738787	739410	.	-	1	ID=fig|253813.3.peg.707	Name=Cobalamin biosynthesis protein BluB @ 5,6-dimethylbenzimidazole synthase, flavin destructase family
1	FIG	tRNA	739490	739565	.	-	.	ID=fig|253813.3.rna.12	Name=tRNA-Phe-GAA
1	FIG	tRNA	739490	739565	.	-	.	ID=fig|253813.3.rna.12	Name=tRNA-Phe-GAA
1	FIG	tRNA	739490	739565	.	-	.	ID=fig|253813.3.rna.12	Name=tRNA-Phe-GAA
1	FIG	CDS	739733	739948	.	-	2	ID=fig|253813.3.peg.708	Name=FIG00450264: zinc-binding protein
1	FIG	CDS	739956	740582	.	-	0	ID=fig|253813.3.peg.709	Name=Septum formation protein Maf
1	FIG	CDS	740616	740834	.	-	0	ID=fig|253813.3.peg.710	Name=Translation initiation factor 1
1	FIG	CDS	740947	741417	.	-	1	ID=fig|253813.3.peg.711	Name=Arsenate reductase (EC 1.20.4.1) glutaredoxin-coupled, LMWP family	Ontology_term=KEGG_ENZYME:1.20.4.1
1	FIG	CDS	741424	741906	.	-	1	ID=fig|253813.3.peg.712	Name=FIG00450475: hypothetical protein
1	FIG	CDS	741913	743205	.	-	1	ID=fig|253813.3.peg.713	Name=Histidinol dehydrogenase (EC 1.1.1.23)	Ontology_term=KEGG_ENZYME:1.1.1.23
1	FIG	CDS	743274	743714	.	-	0	ID=fig|253813.3.peg.714	Name=FIG00450379: hypothetical protein
1	FIG	CDS	743805	743927	.	-	0	ID=fig|253813.3.peg.715	Name=hypothetical protein
1	FIG	CDS	743970	745262	.	-	0	ID=fig|253813.3.peg.716	Name=UDP-N-acetylglucosamine 1-carboxyvinyltransferase (EC 2.5.1.7)	Ontology_term=KEGG_ENZYME:2.5.1.7
1	FIG	CDS	745521	745700	.	-	0	ID=fig|253813.3.peg.717	Name=hypothetical protein
1	FIG	tRNA	745848	745922	.	+	.	ID=fig|253813.3.rna.13	Name=tRNA-Thr-GGT
1	FIG	tRNA	745848	745922	.	+	.	ID=fig|253813.3.rna.13	Name=tRNA-Thr-GGT
1	FIG	tRNA	745848	745922	.	+	.	ID=fig|253813.3.rna.13	Name=tRNA-Thr-GGT
1	FIG	tRNA	746188	746264	.	-	.	ID=fig|253813.3.rna.14	Name=tRNA-Arg-ACG
1	FIG	tRNA	746188	746264	.	-	.	ID=fig|253813.3.rna.14	Name=tRNA-Arg-ACG
1	FIG	tRNA	746188	746264	.	-	.	ID=fig|253813.3.rna.14	Name=tRNA-Arg-ACG
1	FIG	CDS	746535	748103	.	-	0	ID=fig|253813.3.peg.718	Name=Sensor histidine kinase
1	FIG	CDS	748481	749629	.	+	2	ID=fig|253813.3.peg.719	Name=Probable Co/Zn/Cd efflux system membrane fusion protein
1	FIG	CDS	749639	752779	.	+	2	ID=fig|253813.3.peg.720	Name=RND efflux system, inner membrane transporter
1	FIG	CDS	753007	754005	.	-	1	ID=fig|253813.3.peg.721	Name=Pyrimidine ABC transporter, substrate-binding component
1	FIG	CDS	754064	754924	.	-	2	ID=fig|253813.3.peg.722	Name=Pyrimidine ABC transporter, transmembrane component 2
1	FIG	CDS	754921	755814	.	-	1	ID=fig|253813.3.peg.723	Name=Pyrimidine ABC transporter, transmembrane component 1
1	FIG	CDS	755887	756738	.	-	1	ID=fig|253813.3.peg.724	Name=Pyrimidine ABC transporter, ATP-binding protein
1	FIG	CDS	756742	758211	.	-	1	ID=fig|253813.3.peg.725	Name=Dihydropyrimidinase (EC 3.5.2.2) @ D-hydantoinase (EC 3.5.2.2)	Ontology_term=KEGG_ENZYME:3.5.2.2,KEGG_ENZYME:3.5.2.2
1	FIG	CDS	758272	759534	.	-	1	ID=fig|253813.3.peg.726	Name=Beta-ureidopropionase (EC 3.5.1.6)	Ontology_term=KEGG_ENZYME:3.5.1.6
1	FIG	CDS	759745	760425	.	+	1	ID=fig|253813.3.peg.727	Name=Transcriptional regulator of pyrimidine catabolism (TetR family)
1	FIG	CDS	760422	760820	.	+	0	ID=fig|253813.3.peg.728	Name=Nudix hydrolase family protein PA3470
1	FIG	CDS	760817	761890	.	-	2	ID=fig|253813.3.peg.729	Name=Maltose/maltodextrin transport ATP-binding protein MalK (EC 3.6.3.19)	Ontology_term=KEGG_ENZYME:3.6.3.19
1	FIG	CDS	761905	762738	.	-	1	ID=fig|253813.3.peg.730	Name=Maltodextrin ABC transporter, permease protein MdxG
1	FIG	CDS	762743	763699	.	-	2	ID=fig|253813.3.peg.731	Name=ABC transporter, permease protein 1 (cluster 1, maltose/g3p/polyamine/iron)
1	FIG	CDS	763772	765031	.	-	2	ID=fig|253813.3.peg.732	Name=ABC transporter, substrate-binding protein (cluster 1, maltose/g3p/polyamine/iron)
1	FIG	CDS	765067	766236	.	-	1	ID=fig|253813.3.peg.733	Name=Cystathionine gamma-synthase (EC 2.5.1.48)	Ontology_term=KEGG_ENZYME:2.5.1.48
1	FIG	CDS	766233	766949	.	-	0	ID=fig|253813.3.peg.734	Name=Transcriptional regulator, GntR family
1	FIG	CDS	767207	767464	.	-	2	ID=fig|253813.3.peg.735	Name=hypothetical protein
1	FIG	CDS	767459	768487	.	+	2	ID=fig|253813.3.peg.736	Name=L-fuco-beta-pyranose dehydrogenase (EC 1.1.1.122)	Ontology_term=KEGG_ENZYME:1.1.1.122
1	FIG	CDS	768490	769410	.	+	1	ID=fig|253813.3.peg.737	Name=Ribokinase (EC 2.7.1.15)	Ontology_term=KEGG_ENZYME:2.7.1.15
1	FIG	CDS	769636	770538	.	+	1	ID=fig|253813.3.peg.738	Name=Hypothetical protein Oant_0359
1	FIG	CDS	770571	771239	.	+	0	ID=fig|253813.3.peg.739	Name=Transcriptional regulator, GntR family
1	FIG	CDS	771317	772651	.	+	2	ID=fig|253813.3.peg.740	Name=ABC transporter, substrate-binding protein (cluster 1, maltose/g3p/polyamine/iron)
1	FIG	CDS	772648	773586	.	+	1	ID=fig|253813.3.peg.741	Name=ABC transporter, permease protein 1 (cluster 1, maltose/g3p/polyamine/iron)
1	FIG	CDS	773596	774414	.	+	1	ID=fig|253813.3.peg.742	Name=Maltodextrin ABC transporter, permease protein MdxG
1	FIG	CDS	774430	775488	.	+	1	ID=fig|253813.3.peg.743	Name=Maltose/maltodextrin transport ATP-binding protein MalK (EC 3.6.3.19)	Ontology_term=KEGG_ENZYME:3.6.3.19
1	FIG	CDS	775539	776849	.	-	0	ID=fig|253813.3.peg.744	Name=NAD-dependent dihydropyrimidine dehydrogenase subunit PreA (EC 1.3.1.1)	Ontology_term=KEGG_ENZYME:1.3.1.1
1	FIG	CDS	776861	778363	.	-	2	ID=fig|253813.3.peg.745	Name=NAD-dependent dihydropyrimidine dehydrogenase subunit PreT (EC 1.3.1.1)	Ontology_term=KEGG_ENZYME:1.3.1.1
1	FIG	CDS	778600	779544	.	-	1	ID=fig|253813.3.peg.746	Name=Permease of the drug/metabolite transporter (DMT) superfamily
1	FIG	CDS	779645	780118	.	-	2	ID=fig|253813.3.peg.747	Name=Carbon monoxide oxidation accessory protein CoxG
1	FIG	CDS	780273	781922	.	+	0	ID=fig|253813.3.peg.748	Name=Glucose-6-phosphate isomerase (EC 5.3.1.9)	Ontology_term=KEGG_ENZYME:5.3.1.9
1	FIG	CDS	782016	783077	.	+	0	ID=fig|253813.3.peg.749	Name=Succinylglutamate desuccinylase/aspartoacylase
1	FIG	CDS	783074	783802	.	+	2	ID=fig|253813.3.peg.750	Name=Hydrolase, haloacid dehalogenase-like family
1	FIG	CDS	784739	786478	.	-	2	ID=fig|253813.3.peg.751	Name=Long-chain-fatty-acid--CoA ligase (EC 6.2.1.3)	Ontology_term=KEGG_ENZYME:6.2.1.3
1	FIG	CDS	786729	787358	.	-	0	ID=fig|253813.3.peg.752	Name=Transcriptional regulator, AcrR family
1	FIG	CDS	787548	788750	.	+	0	ID=fig|253813.3.peg.753	Name=RND efflux system, membrane fusion protein
1	FIG	CDS	788747	791920	.	+	2	ID=fig|253813.3.peg.754	Name=RND efflux system, inner membrane transporter
1	FIG	CDS	792190	792354	.	-	1	ID=fig|253813.3.peg.755	Name=hypothetical protein
1	FIG	CDS	792735	793580	.	-	0	ID=fig|253813.3.peg.756	Name=ABC-type amino acid transport/signal transduction system, periplasmic component/domain
1	FIG	CDS	795686	796645	.	-	2	ID=fig|253813.3.peg.757	Name=Polyphosphate kinase 2 (EC 2.7.4.1)	Ontology_term=KEGG_ENZYME:2.7.4.1
1	FIG	CDS	796963	798252	.	+	1	ID=fig|253813.3.peg.758	Name=Phosphate regulon sensor protein PhoR (SphS) (EC 2.7.13.3)	Ontology_term=KEGG_ENZYME:2.7.13.3
1	FIG	CDS	798478	799032	.	-	1	ID=fig|253813.3.peg.759	Name=GcrA cell cycle regulator
1	FIG	CDS	799688	800899	.	+	2	ID=fig|253813.3.peg.760	Name=Acetylornithine aminotransferase (EC 2.6.1.11)	Ontology_term=KEGG_ENZYME:2.6.1.11
1	FIG	CDS	800904	801827	.	+	0	ID=fig|253813.3.peg.761	Name=Ornithine carbamoyltransferase (EC 2.1.3.3)	Ontology_term=KEGG_ENZYME:2.1.3.3
1	FIG	CDS	801829	802851	.	+	1	ID=fig|253813.3.peg.762	Name=33 kDa chaperonin HslO
1	FIG	CDS	802933	803325	.	-	1	ID=fig|253813.3.peg.763	Name=ApaG protein
1	FIG	CDS	803499	804692	.	-	0	ID=fig|253813.3.peg.764	Name=O-acetylhomoserine sulfhydrylase (EC 2.5.1.49) / O-succinylhomoserine sulfhydrylase (EC 2.5.1.48)	Ontology_term=KEGG_ENZYME:2.5.1.49,KEGG_ENZYME:2.5.1.48
1	FIG	CDS	805057	806148	.	+	1	ID=fig|253813.3.peg.765	Name=Deoxycytidine triphosphate deaminase (EC 3.5.4.13)	Ontology_term=KEGG_ENZYME:3.5.4.13
1	FIG	CDS	806205	807203	.	+	0	ID=fig|253813.3.peg.766	Name=Transcriptional regulator containing an amidase domain and an AraC-type DNA-binding HTH domain
1	FIG	CDS	807296	807562	.	+	2	ID=fig|253813.3.peg.767	Name=FIG00450046: hypothetical protein
1	FIG	CDS	807640	808122	.	+	1	ID=fig|253813.3.peg.768	Name=FIG00985384: hypothetical protein
1	FIG	CDS	808260	809609	.	+	0	ID=fig|253813.3.peg.769	Name=DNA-damage-inducible multidrug and toxic compound extrusion protein DinF
1	FIG	CDS	809606	810700	.	-	2	ID=fig|253813.3.peg.770	Name=Dihydroorotate dehydrogenase (quinone) (EC 1.3.5.2)	Ontology_term=KEGG_ENZYME:1.3.5.2
1	FIG	CDS	810697	811050	.	-	1	ID=fig|253813.3.peg.771	Name=FIG005495: hypothetical protein
1	FIG	CDS	811320	811769	.	+	0	ID=fig|253813.3.peg.772	Name=FIG00450254: hypothetical protein
1	FIG	CDS	811874	815371	.	+	2	ID=fig|253813.3.peg.773	Name=Na+/proline symporter / Sensor histidine kinase PrlS
1	FIG	CDS	815376	816026	.	-	0	ID=fig|253813.3.peg.774	Name=Proline sensor-regulator PrlR
1	FIG	CDS	816252	817202	.	+	0	ID=fig|253813.3.peg.775	Name=Proline iminopeptidase (EC 3.4.11.5)	Ontology_term=KEGG_ENZYME:3.4.11.5
1	FIG	CDS	817444	817866	.	+	1	ID=fig|253813.3.peg.776	Name=Large-conductance mechanosensitive channel
1	FIG	CDS	817962	819191	.	+	0	ID=fig|253813.3.peg.777	Name=Aspartate aminotransferase (EC 2.6.1.1)	Ontology_term=KEGG_ENZYME:2.6.1.1
1	FIG	CDS	819278	819973	.	+	2	ID=fig|253813.3.peg.778	Name=Transcriptional regulator, DeoR family
1	FIG	CDS	820041	820412	.	+	0	ID=fig|253813.3.peg.779	Name=hypothetical protein
1	FIG	CDS	820464	821741	.	-	0	ID=fig|253813.3.peg.780	Name=5-aminolevulinate synthase (EC 2.3.1.37)	Ontology_term=KEGG_ENZYME:2.3.1.37
1	FIG	CDS	821889	822590	.	-	0	ID=fig|253813.3.peg.781	Name=Polysaccharide deacetylase
1	FIG	CDS	822596	823321	.	-	2	ID=fig|253813.3.peg.782	Name=LPS-core biosynthesis glycosyltransferase WadB
1	FIG	CDS	823407	824021	.	-	0	ID=fig|253813.3.peg.783	Name=hypothetical protein co-occurring with urease in Rhizobiales
1	FIG	CDS	824313	824462	.	+	0	ID=fig|253813.3.peg.784	Name=protein of unknown function DUF1127
1	FIG	CDS	824493	824678	.	-	0	ID=fig|253813.3.peg.785	Name=FIG00450448: hypothetical protein
1	FIG	CDS	824770	825660	.	-	1	ID=fig|253813.3.peg.786	Name=LysR family regulatory protein CidR
1	FIG	CDS	825764	826171	.	+	2	ID=fig|253813.3.peg.787	Name=Holin-like protein CidA
1	FIG	CDS	826158	826853	.	+	0	ID=fig|253813.3.peg.788	Name=CidA-associated membrane protein CidB
1	FIG	CDS	827281	828831	.	+	1	ID=fig|253813.3.peg.789	Name=Glyoxalase family protein
1	FIG	CDS	828890	829855	.	-	2	ID=fig|253813.3.peg.790	Name=Glyoxalase family protein
1	FIG	CDS	830102	831343	.	+	2	ID=fig|253813.3.peg.791	Name=putative lipoprotein
1	FIG	CDS	831446	832315	.	+	2	ID=fig|253813.3.peg.792	Name=Pantoate--beta-alanine ligase (EC 6.3.2.1)	Ontology_term=KEGG_ENZYME:6.3.2.1
1	FIG	CDS	832317	833138	.	+	0	ID=fig|253813.3.peg.793	Name=3-methyl-2-oxobutanoate hydroxymethyltransferase (EC 2.1.2.11)	Ontology_term=KEGG_ENZYME:2.1.2.11
1	FIG	CDS	833145	833741	.	-	0	ID=fig|253813.3.peg.794	Name=Transcriptional regulator, AcrR family
1	FIG	CDS	833759	834190	.	-	2	ID=fig|253813.3.peg.795	Name=hypothetical protein
1	FIG	CDS	834531	835166	.	-	0	ID=fig|253813.3.peg.796	Name=Chloramphenicol O-acetyltransferase (EC 2.3.1.28) > CatB family	Ontology_term=KEGG_ENZYME:2.3.1.28
1	FIG	CDS	835441	836436	.	-	1	ID=fig|253813.3.peg.797	Name=Probable lipoprotein signal peptide
1	FIG	CDS	836541	837317	.	-	0	ID=fig|253813.3.peg.798	Name=Ferredoxin--NADP(+) reductase (EC 1.18.1.2)	Ontology_term=KEGG_ENZYME:1.18.1.2
1	FIG	CDS	837529	837675	.	+	1	ID=fig|253813.3.peg.799	Name=hypothetical protein
1	FIG	CDS	837738	839171	.	-	0	ID=fig|253813.3.peg.800	Name=Uncharacterized MFS-type transporter
1	FIG	CDS	839568	840665	.	+	0	ID=fig|253813.3.peg.801	Name=Carboxynorspermidine decarboxylase (EC 4.1.1.96)	Ontology_term=KEGG_ENZYME:4.1.1.96
1	FIG	CDS	840740	842020	.	+	2	ID=fig|253813.3.peg.802	Name=Carboxynorspermidine synthase (EC 1.5.1.43)	Ontology_term=KEGG_ENZYME:1.5.1.43
1	FIG	CDS	842220	843248	.	-	0	ID=fig|253813.3.peg.803	Name=trans-3-hydroxy-L-proline dehydratase (EC 4.2.1.77)	Ontology_term=KEGG_ENZYME:4.2.1.77
1	FIG	CDS	843382	843495	.	-	1	ID=fig|253813.3.peg.804	Name=hypothetical protein
1	FIG	CDS	843702	845108	.	+	0	ID=fig|253813.3.peg.805	Name=Multidrug and toxin extrusion (MATE) family efflux pump YdhE/NorM, homolog
1	FIG	CDS	845330	845851	.	-	2	ID=fig|253813.3.peg.806	Name=INVASION PROTEIN B
1	FIG	CDS	846338	847492	.	+	2	ID=fig|253813.3.peg.807	Name=ATP/GTP-binding site motif A (P-loop) :Porin, alpha proteobacteria type
1	FIG	CDS	847742	848563	.	-	2	ID=fig|253813.3.peg.808	Name=Ureidoglycine aminohydrolase
1	FIG	CDS	848576	850003	.	-	2	ID=fig|253813.3.peg.809	Name=Uricase (urate oxidase) (EC 1.7.3.3) / 2-oxo-4-hydroxy-4-carboxy-5-ureidoimidazoline (OHCU) decarboxylase (EC 4.1.1.97)	Ontology_term=KEGG_ENZYME:1.7.3.3,KEGG_ENZYME:4.1.1.97
1	FIG	CDS	850259	850624	.	+	2	ID=fig|253813.3.peg.810	Name=5-hydroxyisourate hydrolase (EC 3.5.2.17)	Ontology_term=KEGG_ENZYME:3.5.2.17
1	FIG	CDS	850630	852108	.	+	1	ID=fig|253813.3.peg.811	Name=Xanthine dehydrogenase iron-sulfur subunit (EC 1.17.1.4) / Xanthine dehydrogenase, FAD binding subunit (EC 1.17.1.4)	Ontology_term=KEGG_ENZYME:1.17.1.4,KEGG_ENZYME:1.17.1.4
1	FIG	CDS	852119	854476	.	+	2	ID=fig|253813.3.peg.812	Name=Xanthine dehydrogenase, molybdenum binding subunit (EC 1.17.1.4)	Ontology_term=KEGG_ENZYME:1.17.1.4
1	FIG	CDS	854481	855308	.	+	0	ID=fig|253813.3.peg.813	Name=Xanthine and CO dehydrogenases maturation factor, XdhC/CoxF family
1	FIG	CDS	855437	856351	.	-	2	ID=fig|253813.3.peg.814	Name=Transcriptional regulator, LysR family
1	FIG	CDS	856371	856514	.	-	0	ID=fig|253813.3.peg.815	Name=hypothetical protein
1	FIG	CDS	856580	857815	.	+	2	ID=fig|253813.3.peg.816	Name=FIG137887: membrane protein related to purine degradation
1	FIG	CDS	857818	859122	.	+	1	ID=fig|253813.3.peg.817	Name=Guanine deaminase (EC 3.5.4.3)	Ontology_term=KEGG_ENZYME:3.5.4.3
1	FIG	CDS	859188	860006	.	-	0	ID=fig|253813.3.peg.818	Name=Negative regulator of allantoin and glyoxylate utilization operons
1	FIG	CDS	860182	861966	.	+	1	ID=fig|253813.3.peg.819	Name=Glyoxylate carboligase (EC 4.1.1.47)	Ontology_term=KEGG_ENZYME:4.1.1.47
1	FIG	CDS	862040	862834	.	+	2	ID=fig|253813.3.peg.820	Name=Hydroxypyruvate isomerase (EC 5.3.1.22)	Ontology_term=KEGG_ENZYME:5.3.1.22
1	FIG	CDS	862846	863730	.	+	1	ID=fig|253813.3.peg.821	Name=2-hydroxy-3-oxopropionate reductase (EC 1.1.1.60)	Ontology_term=KEGG_ENZYME:1.1.1.60
1	FIG	CDS	863923	865218	.	+	1	ID=fig|253813.3.peg.822	Name=D-glycerate 2-kinase (EC 2.7.1.165)	Ontology_term=KEGG_ENZYME:2.7.1.165
1	FIG	CDS	865284	865454	.	-	0	ID=fig|253813.3.peg.823	Name=Type cbb3 cytochrome oxidase biogenesis protein CcoS, involved in heme b insertion
1	FIG	CDS	865451	867709	.	-	2	ID=fig|253813.3.peg.824	Name=Type cbb3 cytochrome oxidase biogenesis protein CcoI; Copper-translocating P-type ATPase (EC 3.6.3.4)	Ontology_term=KEGG_ENZYME:3.6.3.4
1	FIG	CDS	867706	868215	.	-	1	ID=fig|253813.3.peg.825	Name=Type cbb3 cytochrome oxidase biogenesis protein CcoH
1	FIG	CDS	868215	869765	.	-	0	ID=fig|253813.3.peg.826	Name=Type cbb3 cytochrome oxidase biogenesis protein CcoG, involved in Cu oxidation
1	FIG	CDS	869980	870843	.	-	1	ID=fig|253813.3.peg.827	Name=Cytochrome c oxidase (cbb3-type) subunit CcoP (EC 1.9.3.1)	Ontology_term=KEGG_ENZYME:1.9.3.1
1	FIG	CDS	870836	870994	.	-	2	ID=fig|253813.3.peg.828	Name=Cytochrome c oxidase (cbb3-type) subunit CcoQ (EC 1.9.3.1)	Ontology_term=KEGG_ENZYME:1.9.3.1
1	FIG	CDS	871010	871741	.	-	2	ID=fig|253813.3.peg.829	Name=Cytochrome c oxidase (cbb3-type) subunit CcoO (EC 1.9.3.1)	Ontology_term=KEGG_ENZYME:1.9.3.1
1	FIG	CDS	871754	873379	.	-	2	ID=fig|253813.3.peg.830	Name=Cytochrome c oxidase (cbb3-type) subunit CcoN (EC 1.9.3.1)	Ontology_term=KEGG_ENZYME:1.9.3.1
1	FIG	CDS	873529	874029	.	-	1	ID=fig|253813.3.peg.831	Name=Iron-responsive regulator Irr
1	FIG	CDS	874160	875521	.	-	2	ID=fig|253813.3.peg.832	Name=Sensory histidine kinase QseC
1	FIG	CDS	875518	876183	.	-	1	ID=fig|253813.3.peg.833	Name=Two-component system response regulator QseB
1	FIG	CDS	876324	878108	.	+	0	ID=fig|253813.3.peg.834	Name=Cytochrome c-type biogenesis protein DsbD, protein-disulfide reductase (EC 1.8.1.8)	Ontology_term=KEGG_ENZYME:1.8.1.8
1	FIG	CDS	878269	878931	.	+	1	ID=fig|253813.3.peg.835	Name=FIG00883652: hypothetical protein
1	FIG	CDS	878931	879545	.	+	0	ID=fig|253813.3.peg.836	Name=DsbA family, Com1-like subfamily
1	FIG	CDS	879634	880728	.	+	1	ID=fig|253813.3.peg.837	Name=Methylphosphotriester-DNA--protein-cysteine S-methyltransferase (EC 2.1.1.n11) / ADA regulatory protein / Methylated-DNA--protein-cysteine methyltransferase (EC 2.1.1.63)	Ontology_term=KEGG_ENZYME:2.1.1.63
1	FIG	CDS	880725	881426	.	+	0	ID=fig|253813.3.peg.838	Name=hypothetical protein
1	FIG	CDS	881487	881837	.	+	0	ID=fig|253813.3.peg.839	Name=FIG138056: a glutathione-dependent thiol reductase
1	FIG	CDS	881900	882943	.	+	2	ID=fig|253813.3.peg.840	Name=FIG038036: Predicted membrane protein
1	FIG	CDS	883076	884254	.	+	2	ID=fig|253813.3.peg.841	Name=Uncharacterized MFS-type transporter
1	FIG	CDS	884310	885584	.	+	0	ID=fig|253813.3.peg.842	Name=Bacteroid development protein BacA
1	FIG	CDS	885606	886589	.	-	0	ID=fig|253813.3.peg.843	Name=putative secreted protein
1	FIG	CDS	886765	887478	.	+	1	ID=fig|253813.3.peg.844	Name=FIG00449901: hypothetical protein
1	FIG	CDS	887510	888961	.	+	2	ID=fig|253813.3.peg.845	Name=GTP-binding protein EngA
1	FIG	CDS	888995	890404	.	-	2	ID=fig|253813.3.peg.846	Name=Uncharacterized MFS-type transporter
1	FIG	CDS	890433	890789	.	-	0	ID=fig|253813.3.peg.847	Name=hypothetical protein
1	FIG	CDS	890982	891578	.	+	0	ID=fig|253813.3.peg.848	Name=Transcriptional regulator, AcrR family
1	FIG	CDS	891588	891998	.	-	0	ID=fig|253813.3.peg.849	Name=hypothetical protein
1	FIG	CDS	892086	892928	.	-	0	ID=fig|253813.3.peg.850	Name=Transcriptional regulator, AraC family
1	FIG	CDS	892921	893667	.	-	1	ID=fig|253813.3.peg.851	Name=Short-chain dehydrogenase/reductase SDR
1	FIG	CDS	893852	894124	.	+	2	ID=fig|253813.3.peg.852	Name=RcnR-like protein clustered with cobalt-zinc-cadmium resistance protein CzcD
1	FIG	CDS	894138	895127	.	+	0	ID=fig|253813.3.peg.853	Name=Cobalt-zinc-cadmium resistance protein CzcD
1	FIG	CDS	895209	896531	.	+	0	ID=fig|253813.3.peg.854	Name=Uncharacterized chaperone protein YegD
1	FIG	CDS	896528	897070	.	-	2	ID=fig|253813.3.peg.855	Name=ErfK/YbiS/YcfS/YnhG family protein
1	FIG	CDS	897223	897882	.	+	1	ID=fig|253813.3.peg.856	Name=Thiaminase II (EC 3.5.99.2) involved in salvage of thiamin pyrimidine moiety, TenA subgroup with conserved Glu in active site	Ontology_term=KEGG_ENZYME:3.5.99.2
1	FIG	CDS	897889	898305	.	-	1	ID=fig|253813.3.peg.857	Name=hypothetical protein
1	FIG	CDS	898533	899825	.	+	0	ID=fig|253813.3.peg.858	Name=Cell wall hydrolyses involved in spore germination
1	FIG	CDS	900144	900542	.	+	0	ID=fig|253813.3.peg.859	Name=ATP synthase protein I
1	FIG	CDS	900650	901399	.	+	2	ID=fig|253813.3.peg.860	Name=ATP synthase F0 sector subunit a (EC 3.6.3.14)	Ontology_term=KEGG_ENZYME:3.6.3.14
1	FIG	CDS	901469	901696	.	+	2	ID=fig|253813.3.peg.861	Name=ATP synthase F0 sector subunit c (EC 3.6.3.14)	Ontology_term=KEGG_ENZYME:3.6.3.14
1	FIG	CDS	901846	902463	.	+	1	ID=fig|253813.3.peg.862	Name=ATP synthase F0 sector subunit b' (EC 3.6.3.14)	Ontology_term=KEGG_ENZYME:3.6.3.14
1	FIG	CDS	902474	902953	.	+	2	ID=fig|253813.3.peg.863	Name=ATP synthase F0 sector subunit b (EC 3.6.3.14)	Ontology_term=KEGG_ENZYME:3.6.3.14
1	FIG	CDS	903042	903536	.	-	0	ID=fig|253813.3.peg.864	Name=Transcriptional regulator, AsnC family
1	FIG	CDS	903729	904346	.	+	0	ID=fig|253813.3.peg.865	Name=L-lysine permease
1	FIG	CDS	904367	905029	.	-	2	ID=fig|253813.3.peg.866	Name=Ribonuclease HII (EC 3.1.26.4)	Ontology_term=KEGG_ENZYME:3.1.26.4
1	FIG	CDS	905236	906390	.	-	1	ID=fig|253813.3.peg.867	Name=Radical SAM domain protein
1	FIG	CDS	906499	907011	.	+	1	ID=fig|253813.3.peg.868	Name=FIG046685: Glycosyltransferase
1	FIG	CDS	907051	907281	.	-	1	ID=fig|253813.3.peg.869	Name=hypothetical protein
1	FIG	CDS	907425	907652	.	-	0	ID=fig|253813.3.peg.870	Name=hypothetical protein
1	FIG	CDS	907868	908779	.	-	2	ID=fig|253813.3.peg.871	Name=4-diphosphocytidyl-2-C-methyl-D-erythritol kinase (EC 2.7.1.148)	Ontology_term=KEGG_ENZYME:2.7.1.148
1	FIG	CDS	908797	908982	.	-	1	ID=fig|253813.3.peg.872	Name=FIG038675: hypothetical protein
1	FIG	CDS	909112	909984	.	-	1	ID=fig|253813.3.peg.873	Name=Peptidase
1	FIG	CDS	910089	911267	.	-	0	ID=fig|253813.3.peg.874	Name=Na+/H+ antiporter NhaA type
1	FIG	CDS	911279	911578	.	-	2	ID=fig|253813.3.peg.875	Name=hypothetical protein
1	FIG	CDS	911583	912179	.	-	0	ID=fig|253813.3.peg.876	Name=Acetyltransferase, GNAT family
1	FIG	CDS	912303	913097	.	-	0	ID=fig|253813.3.peg.877	Name=tRNA(1)(Val) (adenine(37)-N(6))-methyltransferase (EC 2.1.1.223)	Ontology_term=KEGG_ENZYME:2.1.1.223
1	FIG	CDS	913087	913317	.	-	1	ID=fig|253813.3.peg.878	Name=hypothetical protein
1	FIG	CDS	913473	914489	.	+	0	ID=fig|253813.3.peg.879	Name=Decaprenyl diphosphate synthase (EC 2.5.1.91)	Ontology_term=KEGG_ENZYME:2.5.1.91
1	FIG	CDS	914711	916513	.	+	2	ID=fig|253813.3.peg.880	Name=TPR domain protein
1	FIG	CDS	916661	917611	.	+	2	ID=fig|253813.3.peg.881	Name=Glycyl-tRNA synthetase alpha chain (EC 6.1.1.14)	Ontology_term=KEGG_ENZYME:6.1.1.14
1	FIG	CDS	917617	919911	.	+	1	ID=fig|253813.3.peg.882	Name=Glycyl-tRNA synthetase beta chain (EC 6.1.1.14)	Ontology_term=KEGG_ENZYME:6.1.1.14
1	FIG	CDS	920037	921008	.	+	0	ID=fig|253813.3.peg.883	Name=Threonylcarbamoyl-AMP synthase (EC 2.7.7.87) / SUA5 domain with internal deletion	Ontology_term=KEGG_ENZYME:2.7.7.87
1	FIG	CDS	921034	922446	.	+	1	ID=fig|253813.3.peg.884	Name=D-2-hydroxyglutarate dehydrogenase (EC 1.1.99.2)	Ontology_term=KEGG_ENZYME:1.1.99.2
1	FIG	CDS	922719	923288	.	+	0	ID=fig|253813.3.peg.885	Name=FIG00793409: hypothetical protein
1	FIG	CDS	923556	924305	.	-	0	ID=fig|253813.3.peg.886	Name=Enoyl-CoA hydratase (EC 4.2.1.17)	Ontology_term=KEGG_ENZYME:4.2.1.17
1	FIG	CDS	924308	926086	.	-	2	ID=fig|253813.3.peg.887	Name=3-methylmercaptopropionyl-CoA dehydrogenase (DmdC)
1	FIG	CDS	926342	926887	.	+	2	ID=fig|253813.3.peg.888	Name=Transcriptional regulator, AcrR family
1	FIG	CDS	927022	927354	.	+	1	ID=fig|253813.3.peg.889	Name=small multidrug resistance family (SMR) protein
1	FIG	CDS	927483	928628	.	+	0	ID=fig|253813.3.peg.890	Name=hypothetical protein
1	FIG	CDS	928656	929939	.	-	0	ID=fig|253813.3.peg.891	Name=Phosphoribosylamine--glycine ligase (EC 6.3.4.13)	Ontology_term=KEGG_ENZYME:6.3.4.13
1	FIG	CDS	930082	931107	.	+	1	ID=fig|253813.3.peg.892	Name=4-hydroxybenzoate polyprenyltransferase (EC 2.5.1.39)	Ontology_term=KEGG_ENZYME:2.5.1.39
1	FIG	CDS	931149	931760	.	-	0	ID=fig|253813.3.peg.893	Name=Pyridoxamine 5'-phosphate oxidase (EC 1.4.3.5)	Ontology_term=KEGG_ENZYME:1.4.3.5
1	FIG	CDS	931850	932782	.	-	2	ID=fig|253813.3.peg.894	Name=Twin-arginine translocation pathway signal sequence domain protein
1	FIG	CDS	932766	932885	.	-	0	ID=fig|253813.3.peg.895	Name=hypothetical protein
1	FIG	CDS	933022	933492	.	+	1	ID=fig|253813.3.peg.896	Name=Common-antigen
1	FIG	CDS	933609	934532	.	+	0	ID=fig|253813.3.peg.897	Name=DnaJ-class molecular chaperone CbpA
1	FIG	CDS	934757	935575	.	+	2	ID=fig|253813.3.peg.898	Name=Enoyl-[acyl-carrier-protein] reductase [NADH] (EC 1.3.1.9)	Ontology_term=KEGG_ENZYME:1.3.1.9
1	FIG	CDS	935720	936310	.	+	2	ID=fig|253813.3.peg.899	Name=Phosphoglycerate mutase family (Rhiz)
1	FIG	CDS	936488	937246	.	+	2	ID=fig|253813.3.peg.900	Name=Diadenosine tetraphosphatase and related serine/threonine protein phosphatases
1	FIG	CDS	937317	937730	.	+	0	ID=fig|253813.3.peg.901	Name=hypothetical protein
1	FIG	CDS	937724	938422	.	+	2	ID=fig|253813.3.peg.902	Name=hypothetical protein
1	FIG	CDS	938425	938676	.	-	1	ID=fig|253813.3.peg.903	Name=FIG00451002: hypothetical protein
1	FIG	CDS	938854	938973	.	+	1	ID=fig|253813.3.peg.904	Name=hypothetical protein
1	FIG	CDS	938987	940081	.	+	2	ID=fig|253813.3.peg.905	Name=Chorismate synthase (EC 4.2.3.5)	Ontology_term=KEGG_ENZYME:4.2.3.5
1	FIG	CDS	940156	941271	.	+	1	ID=fig|253813.3.peg.906	Name=3,4-dihydroxy-2-butanone 4-phosphate synthase (EC 4.1.99.12) / GTP cyclohydrolase II (EC 3.5.4.25)	Ontology_term=KEGG_ENZYME:4.1.99.12,KEGG_ENZYME:3.5.4.25
1	FIG	CDS	941308	942258	.	+	1	ID=fig|253813.3.peg.907	Name=Acetylspermidine deacetylase (EC 3.5.1.48); Deacetylases, including yeast histone deacetylase and acetoin utilization protein	Ontology_term=KEGG_ENZYME:3.5.1.48
1	FIG	CDS	942262	942516	.	+	1	ID=fig|253813.3.peg.908	Name=Exodeoxyribonuclease VII small subunit (EC 3.1.11.6)	Ontology_term=KEGG_ENZYME:3.1.11.6
1	FIG	CDS	942526	943044	.	-	1	ID=fig|253813.3.peg.909	Name=Alkaline phosphatase like protein
1	FIG	CDS	943113	943376	.	-	0	ID=fig|253813.3.peg.910	Name=Transglycosylase-associated protein
1	FIG	CDS	943542	944108	.	+	0	ID=fig|253813.3.peg.911	Name=FIG00450155: hypothetical protein
1	FIG	CDS	944180	945100	.	+	2	ID=fig|253813.3.peg.912	Name=Pirin
1	FIG	CDS	945278	947194	.	+	2	ID=fig|253813.3.peg.913	Name=1-deoxy-D-xylulose 5-phosphate synthase (EC 2.2.1.7)	Ontology_term=KEGG_ENZYME:2.2.1.7
1	FIG	CDS	947198	947959	.	+	2	ID=fig|253813.3.peg.914	Name=RNA binding methyltransferase FtsJ like
1	FIG	CDS	947956	949185	.	+	1	ID=fig|253813.3.peg.915	Name=23S rRNA (uracil(1939)-C(5))-methyltransferase (EC 2.1.1.190)	Ontology_term=KEGG_ENZYME:2.1.1.190
1	FIG	CDS	949190	949882	.	-	2	ID=fig|253813.3.peg.916	Name=Aspartate racemase (EC 5.1.1.13)	Ontology_term=KEGG_ENZYME:5.1.1.13
1	FIG	CDS	949961	950563	.	-	2	ID=fig|253813.3.peg.917	Name=Lysine decarboxylase family
1	FIG	CDS	950669	951016	.	+	2	ID=fig|253813.3.peg.918	Name=Inhibitor of vertebrate c-type lysozyme, outer membrane
1	FIG	CDS	951113	952384	.	+	2	ID=fig|253813.3.peg.919	Name=LysM domain protein
1	FIG	CDS	952433	952819	.	+	2	ID=fig|253813.3.peg.920	Name=Transcriptional regulator, ArsR family
1	FIG	CDS	952835	954721	.	+	2	ID=fig|253813.3.peg.921	Name=Efflux ABC transporter, permease/ATP-binding protein mlr7818
1	FIG	CDS	955032	955730	.	+	0	ID=fig|253813.3.peg.922	Name=Phosphatidylserine decarboxylase (EC 4.1.1.65)	Ontology_term=KEGG_ENZYME:4.1.1.65
1	FIG	CDS	955735	956571	.	+	1	ID=fig|253813.3.peg.923	Name=CDP-diacylglycerol--serine O-phosphatidyltransferase (EC 2.7.8.8) @ Archaetidylserine synthase (EC 2.7.8.38)	Ontology_term=KEGG_ENZYME:2.7.8.8,KEGG_ENZYME:2.7.8.38
1	FIG	CDS	956557	957114	.	-	1	ID=fig|253813.3.peg.924	Name=hypothetical protein
1	FIG	CDS	957285	958064	.	-	0	ID=fig|253813.3.peg.925	Name=putative oxoacyl-(acyl carrier protein) reductase
1	FIG	CDS	958107	959597	.	-	0	ID=fig|253813.3.peg.926	Name=Amidophosphoribosyltransferase (EC 2.4.2.14)	Ontology_term=KEGG_ENZYME:2.4.2.14
1	FIG	CDS	959780	960382	.	-	2	ID=fig|253813.3.peg.927	Name=Colicin V production protein
1	FIG	CDS	960535	961926	.	-	1	ID=fig|253813.3.peg.928	Name=DNA repair protein RadA
1	FIG	CDS	962044	963549	.	-	1	ID=fig|253813.3.peg.929	Name=Replicative DNA helicase (DnaB) (EC 3.6.4.12)	Ontology_term=KEGG_ENZYME:3.6.4.12
1	FIG	CDS	963768	964778	.	+	0	ID=fig|253813.3.peg.930	Name=Purine nucleoside permease
1	FIG	CDS	964831	966114	.	-	1	ID=fig|253813.3.peg.931	Name=Cyclopropane-fatty-acyl-phospholipid synthase (EC 2.1.1.79)	Ontology_term=KEGG_ENZYME:2.1.1.79
1	FIG	CDS	966457	967026	.	-	1	ID=fig|253813.3.peg.932	Name=LSU ribosomal protein L9p
1	FIG	CDS	967057	968016	.	-	1	ID=fig|253813.3.peg.933	Name=FIG003573: hypothetical protein
1	FIG	CDS	968162	968410	.	-	2	ID=fig|253813.3.peg.934	Name=SSU ribosomal protein S18p @ SSU ribosomal protein S18p, zinc-independent
1	FIG	CDS	968413	968865	.	-	1	ID=fig|253813.3.peg.935	Name=SSU ribosomal protein S6p
1	FIG	CDS	969215	970159	.	+	2	ID=fig|253813.3.peg.936	Name=Malonyl CoA-acyl carrier protein transacylase (EC 2.3.1.39)	Ontology_term=KEGG_ENZYME:2.3.1.39
1	FIG	CDS	970171	970908	.	+	1	ID=fig|253813.3.peg.937	Name=3-oxoacyl-[acyl-carrier protein] reductase (EC 1.1.1.100)	Ontology_term=KEGG_ENZYME:1.1.1.100
1	FIG	CDS	970969	971088	.	+	1	ID=fig|253813.3.peg.938	Name=hypothetical protein
1	FIG	CDS	971197	971433	.	+	1	ID=fig|253813.3.peg.939	Name=Acyl carrier protein
1	FIG	CDS	971636	972895	.	+	2	ID=fig|253813.3.peg.940	Name=3-oxoacyl-[acyl-carrier-protein] synthase, KASII (EC 2.3.1.179)	Ontology_term=KEGG_ENZYME:2.3.1.179
1	FIG	CDS	973068	974255	.	+	0	ID=fig|253813.3.peg.941	Name=FIG004453: protein YceG like
1	FIG	CDS	974303	975202	.	+	2	ID=fig|253813.3.peg.942	Name=Protein YicC
1	FIG	CDS	975209	975871	.	+	2	ID=fig|253813.3.peg.943	Name=Guanylate kinase (EC 2.7.4.8)	Ontology_term=KEGG_ENZYME:2.7.4.8
1	FIG	CDS	975902	976654	.	+	2	ID=fig|253813.3.peg.944	Name=3-oxoacyl-[acyl-carrier protein] reductase (EC 1.1.1.100)	Ontology_term=KEGG_ENZYME:1.1.1.100
1	FIG	CDS	976669	976785	.	-	1	ID=fig|253813.3.peg.945	Name=hypothetical protein
1	FIG	CDS	976811	977428	.	+	2	ID=fig|253813.3.peg.946	Name=Xenobiotic acyltransferase XAT family
1	FIG	CDS	977438	977728	.	-	2	ID=fig|253813.3.peg.947	Name=hypothetical protein
1	FIG	CDS	977728	977874	.	-	1	ID=fig|253813.3.peg.948	Name=hypothetical protein
1	FIG	CDS	977867	978076	.	-	2	ID=fig|253813.3.peg.949	Name=hypothetical protein
1	FIG	CDS	978126	978491	.	-	0	ID=fig|253813.3.peg.950	Name=Glyoxalase family protein
1	FIG	CDS	978491	979063	.	-	2	ID=fig|253813.3.peg.951	Name=hypothetical protein
1	FIG	CDS	979073	980485	.	-	2	ID=fig|253813.3.peg.952	Name=TldD protein, part of TldE/TldD proteolytic complex
1	FIG	CDS	980555	981166	.	-	2	ID=fig|253813.3.peg.953	Name=Signal recognition particle GTPase
1	FIG	CDS	981573	982457	.	+	0	ID=fig|253813.3.peg.954	Name=Cytochrome c oxidase polypeptide II (EC 1.9.3.1)	Ontology_term=KEGG_ENZYME:1.9.3.1
1	FIG	CDS	982501	984159	.	+	1	ID=fig|253813.3.peg.955	Name=Cytochrome c oxidase polypeptide I (EC 1.9.3.1)	Ontology_term=KEGG_ENZYME:1.9.3.1
1	FIG	CDS	984378	985325	.	+	0	ID=fig|253813.3.peg.956	Name=Heme O synthase, protoheme IX farnesyltransferase (EC 2.5.1.-) COX10-CtaB	Ontology_term=KEGG_ENZYME:2.5.1.-
1	FIG	CDS	985325	985510	.	+	2	ID=fig|253813.3.peg.957	Name=putative cox locus protein
1	FIG	CDS	985553	986167	.	+	2	ID=fig|253813.3.peg.958	Name=Cytochrome oxidase biogenesis protein Cox11-CtaG, copper delivery to Cox1
1	FIG	CDS	986305	987183	.	+	1	ID=fig|253813.3.peg.959	Name=Cytochrome c oxidase polypeptide III (EC 1.9.3.1)	Ontology_term=KEGG_ENZYME:1.9.3.1
1	FIG	CDS	987262	987648	.	+	1	ID=fig|253813.3.peg.960	Name=Uncharacterized protein DUF983 associated with cytochrome c oxidase?
1	FIG	CDS	987635	988387	.	+	2	ID=fig|253813.3.peg.961	Name=Cytochrome oxidase biogenesis protein Surf1, facilitates heme A insertion
1	FIG	CDS	988496	989545	.	+	2	ID=fig|253813.3.peg.962	Name=4-hydroxy-3-methylbut-2-enyl diphosphate reductase (EC 1.17.7.4)	Ontology_term=KEGG_ENZYME:1.17.7.4
1	FIG	CDS	989593	990573	.	+	1	ID=fig|253813.3.peg.963	Name=Homoserine kinase (EC 2.7.1.39)	Ontology_term=KEGG_ENZYME:2.7.1.39
1	FIG	CDS	990570	991034	.	+	0	ID=fig|253813.3.peg.964	Name=Ribonuclease HI (EC 3.1.26.4)	Ontology_term=KEGG_ENZYME:3.1.26.4
1	FIG	CDS	991198	992535	.	-	1	ID=fig|253813.3.peg.965	Name=Nitrate/nitrite transporter
1	FIG	CDS	992739	993629	.	+	0	ID=fig|253813.3.peg.966	Name=Transcriptional regulator, LysR family
1	FIG	CDS	993639	994124	.	-	0	ID=fig|253813.3.peg.967	Name=Peroxiredoxin
1	FIG	CDS	994121	994237	.	-	2	ID=fig|253813.3.peg.968	Name=hypothetical protein
1	FIG	CDS	994268	995074	.	-	2	ID=fig|253813.3.peg.969	Name=THIO:disulfide Interchange Protein
1	FIG	CDS	995114	995458	.	-	2	ID=fig|253813.3.peg.970	Name=hypothetical protein
1	FIG	CDS	995644	996207	.	+	1	ID=fig|253813.3.peg.971	Name=UPF0301 protein YqgE
1	FIG	CDS	996399	999296	.	-	0	ID=fig|253813.3.peg.972	Name=Diguanylate cyclase/phosphodiesterase domain 2 (EAL)
1	FIG	CDS	999293	999898	.	-	2	ID=fig|253813.3.peg.973	Name=Ribosomal-protein-S5p-alanine acetyltransferase (EC 2.3.1.128)	Ontology_term=KEGG_ENZYME:2.3.1.128
1	FIG	CDS	1000021	1001313	.	-	1	ID=fig|253813.3.peg.974	Name=Mitochondrial processing peptidase-like protein (EC 3.4.24.64)	Ontology_term=KEGG_ENZYME:3.4.24.64
1	FIG	CDS	1001376	1002767	.	-	0	ID=fig|253813.3.peg.975	Name=Threonine synthase (EC 4.2.3.1)	Ontology_term=KEGG_ENZYME:4.2.3.1
1	FIG	CDS	1002964	1003533	.	+	1	ID=fig|253813.3.peg.976	Name=FIG00984616: hypothetical protein
1	FIG	CDS	1003875	1005500	.	+	0	ID=fig|253813.3.peg.977	Name=C-di-GMP phosphodiesterase A-related protein
1	FIG	CDS	1005580	1005699	.	-	1	ID=fig|253813.3.peg.978	Name=hypothetical protein
1	FIG	CDS	1005698	1005883	.	+	2	ID=fig|253813.3.peg.979	Name=FIG00450514: hypothetical protein
1	FIG	CDS	1006062	1006748	.	-	0	ID=fig|253813.3.peg.980	Name=Phosphatase/phosphohexomutase
1	FIG	CDS	1006996	1007127	.	+	1	ID=fig|253813.3.peg.981	Name=hypothetical protein
1	FIG	CDS	1007130	1008914	.	-	0	ID=fig|253813.3.peg.982	Name=CLC voltage-gated chloride channel
1	FIG	CDS	1009278	1010411	.	+	0	ID=fig|253813.3.peg.983	Name=Type II restriction adenine-specific methylase (EC 2.1.1.72)	Ontology_term=KEGG_ENZYME:2.1.1.72
1	FIG	CDS	1010615	1011229	.	-	2	ID=fig|253813.3.peg.984	Name=Hydrolase (EC 3.8.1.2)	Ontology_term=KEGG_ENZYME:3.8.1.2
1	FIG	CDS	1011226	1012173	.	-	1	ID=fig|253813.3.peg.985	Name=A/G-specific adenine glycosylase (EC 3.2.2.-)	Ontology_term=KEGG_ENZYME:3.2.2.-
1	FIG	CDS	1012452	1013213	.	+	0	ID=fig|253813.3.peg.986	Name=Tricarboxylate transport membrane protein TctA
1	FIG	CDS	1013214	1014461	.	+	0	ID=fig|253813.3.peg.987	Name=Tripartite tricarboxylate transporter TctA family
1	FIG	CDS	1014467	1015444	.	+	2	ID=fig|253813.3.peg.988	Name=dTDP-glucose 4,6-dehydratase (EC 4.2.1.46)	Ontology_term=KEGG_ENZYME:4.2.1.46
1	FIG	CDS	1015441	1015950	.	+	1	ID=fig|253813.3.peg.989	Name=Zn-ribbon-containing, possibly RNA-binding protein and truncated derivatives
1	FIG	CDS	1016072	1016734	.	+	2	ID=fig|253813.3.peg.990	Name=Periplasmic thiol:disulfide interchange protein DsbA
1	FIG	CDS	1016870	1020328	.	+	2	ID=fig|253813.3.peg.991	Name=Chromosome partition protein smc
1	FIG	CDS	1020425	1020625	.	-	2	ID=fig|253813.3.peg.992	Name=hypothetical protein
1	FIG	CDS	1020940	1021899	.	-	1	ID=fig|253813.3.peg.993	Name=hypothetical protein
1	FIG	CDS	1021951	1022295	.	-	1	ID=fig|253813.3.peg.994	Name=Glyoxalase family protein
1	FIG	CDS	1022519	1025191	.	+	2	ID=fig|253813.3.peg.995	Name=Pyruvate,phosphate dikinase (EC 2.7.9.1)	Ontology_term=KEGG_ENZYME:2.7.9.1
1	FIG	CDS	1025321	1026148	.	+	2	ID=fig|253813.3.peg.996	Name=Polysaccharide deacetylase
1	FIG	CDS	1026214	1026624	.	-	1	ID=fig|253813.3.peg.997	Name=FIG00451047: hypothetical protein
1	FIG	CDS	1026841	1027629	.	+	1	ID=fig|253813.3.peg.998	Name=FIG00450954: hypothetical protein
1	FIG	CDS	1027630	1028535	.	-	1	ID=fig|253813.3.peg.999	Name=MBL-fold metallo-hydrolase superfamily
1	FIG	CDS	1028667	1029266	.	+	0	ID=fig|253813.3.peg.1000	Name=Substrate-specific component BioY of biotin ECF transporter
1	FIG	CDS	1029413	1029970	.	+	2	ID=fig|253813.3.peg.1001	Name=Ureidoglycolate lyase (EC 4.3.2.3)	Ontology_term=KEGG_ENZYME:4.3.2.3
1	FIG	CDS	1030044	1030400	.	+	0	ID=fig|253813.3.peg.1002	Name=5-hydroxyisourate hydrolase (EC 3.5.2.17)	Ontology_term=KEGG_ENZYME:3.5.2.17
1	FIG	CDS	1030462	1031298	.	+	1	ID=fig|253813.3.peg.1003	Name=FIG00451437: hypothetical protein
1	FIG	CDS	1031361	1032386	.	-	0	ID=fig|253813.3.peg.1004	Name=Transcriptional regulator, AraC family
1	FIG	CDS	1032626	1034089	.	-	2	ID=fig|253813.3.peg.1005	Name=Betaine aldehyde dehydrogenase (EC 1.2.1.8)	Ontology_term=KEGG_ENZYME:1.2.1.8
1	FIG	CDS	1034110	1035759	.	-	1	ID=fig|253813.3.peg.1006	Name=Choline dehydrogenase (EC 1.1.99.1)	Ontology_term=KEGG_ENZYME:1.1.99.1
1	FIG	CDS	1035761	1036345	.	-	2	ID=fig|253813.3.peg.1007	Name=Transcriptional regulator BetI, TetR family
1	FIG	CDS	1036505	1036975	.	+	2	ID=fig|253813.3.peg.1008	Name=Transcription elongation factor GreB
1	FIG	CDS	1036977	1037972	.	-	0	ID=fig|253813.3.peg.1009	Name=Magnesium and cobalt transport protein CorA
1	FIG	CDS	1038141	1038818	.	+	0	ID=fig|253813.3.peg.1010	Name=Transcriptional regulator, GntR family
1	FIG	CDS	1038815	1040119	.	+	2	ID=fig|253813.3.peg.1011	Name=Cyanate permease
1	FIG	CDS	1040163	1040525	.	-	0	ID=fig|253813.3.peg.1012	Name=Mlr6145 protein
1	FIG	CDS	1040732	1042246	.	+	2	ID=fig|253813.3.peg.1013	Name=Uncharacterized protein YjgR
1	FIG	CDS	1042315	1043031	.	-	1	ID=fig|253813.3.peg.1014	Name=ErfK/YbiS/YcfS/YnhG
1	FIG	CDS	1043312	1043965	.	-	2	ID=fig|253813.3.peg.1015	Name=2-haloalkanoic acid dehalogenase (EC 3.8.1.2)	Ontology_term=KEGG_ENZYME:3.8.1.2
1	FIG	CDS	1044191	1044787	.	+	2	ID=fig|253813.3.peg.1016	Name=Superoxide dismutase [Mn] (EC 1.15.1.1)	Ontology_term=KEGG_ENZYME:1.15.1.1
1	FIG	CDS	1045197	1045637	.	+	0	ID=fig|253813.3.peg.1017	Name=cytochrome c556
1	FIG	CDS	1045793	1046734	.	+	2	ID=fig|253813.3.peg.1018	Name=Putative diheme cytochrome c-553
1	FIG	CDS	1046837	1047181	.	-	2	ID=fig|253813.3.peg.1019	Name=Putative membrane-spanning protein
1	FIG	CDS	1047607	1049028	.	+	1	ID=fig|253813.3.peg.1020	Name=Multi antimicrobial extrusion protein (Na(+)/drug antiporter), MATE family of MDR efflux pumps
1	FIG	CDS	1049185	1051278	.	-	1	ID=fig|253813.3.peg.1021	Name=Protease II (EC 3.4.21.83)	Ontology_term=KEGG_ENZYME:3.4.21.83
1	FIG	CDS	1051350	1051769	.	-	0	ID=fig|253813.3.peg.1022	Name=Peptide-methionine (R)-S-oxide reductase MsrB (EC 1.8.4.12)	Ontology_term=KEGG_ENZYME:1.8.4.12
1	FIG	CDS	1052499	1052927	.	+	0	ID=fig|253813.3.peg.1023	Name=Transcriptional regulator
1	FIG	CDS	1053147	1053446	.	-	0	ID=fig|253813.3.peg.1024	Name=FIG00450281: hypothetical protein
1	FIG	CDS	1053631	1054083	.	+	1	ID=fig|253813.3.peg.1025	Name=DNA-binding protein
1	FIG	CDS	1054080	1054871	.	+	0	ID=fig|253813.3.peg.1026	Name=FIG00450955: hypothetical protein
1	FIG	CDS	1054946	1056271	.	+	2	ID=fig|253813.3.peg.1027	Name=Putative amidase R03093
1	FIG	CDS	1056333	1056758	.	-	0	ID=fig|253813.3.peg.1028	Name=Sulfur acceptor protein > iron-sulfur cluster assembly SufE
1	FIG	CDS	1056832	1057296	.	-	1	ID=fig|253813.3.peg.1029	Name=FIG00450056: hypothetical protein
1	FIG	CDS	1057603	1059453	.	+	1	ID=fig|253813.3.peg.1030	Name=Signal transduction histidine kinase
1	FIG	CDS	1059428	1060414	.	+	2	ID=fig|253813.3.peg.1031	Name=Peptidoglycan-binding protein
1	FIG	CDS	1060428	1060778	.	+	0	ID=fig|253813.3.peg.1032	Name=FIG00791875: hypothetical protein
1	FIG	CDS	1060773	1061753	.	-	0	ID=fig|253813.3.peg.1033	Name=FIG00450987: hypothetical protein
1	FIG	CDS	1061971	1062528	.	-	1	ID=fig|253813.3.peg.1034	Name=FIG00450489: hypothetical protein
1	FIG	CDS	1062521	1063117	.	-	2	ID=fig|253813.3.peg.1035	Name=FIG00450701: hypothetical protein
1	FIG	CDS	1063125	1065284	.	-	0	ID=fig|253813.3.peg.1036	Name=Multimodular transpeptidase-transglycosylase (EC 2.4.1.129) (EC 3.4.-.-)	Ontology_term=KEGG_ENZYME:2.4.1.129,KEGG_ENZYME:3.4.-.-
1	FIG	CDS	1065480	1065614	.	+	0	ID=fig|253813.3.peg.1037	Name=hypothetical protein
1	FIG	CDS	1065658	1066104	.	+	1	ID=fig|253813.3.peg.1038	Name=hypothetical protein
1	FIG	CDS	1066067	1067302	.	+	2	ID=fig|253813.3.peg.1039	Name=Gene Transfer Agent terminase protein
1	FIG	CDS	1067330	1068523	.	+	2	ID=fig|253813.3.peg.1040	Name=Gene Transfer Agent portal protein
1	FIG	CDS	1068520	1068897	.	+	1	ID=fig|253813.3.peg.1041	Name=Gene Transfer Agent associated protein Atu0955
1	FIG	CDS	1068884	1069564	.	+	2	ID=fig|253813.3.peg.1042	Name=Gene Transfer Agent prohead protease
1	FIG	CDS	1069578	1070840	.	+	0	ID=fig|253813.3.peg.1043	Name=Gene Transfer Agent capsid protein; Phage major capsid protein
1	FIG	CDS	1070964	1071524	.	+	0	ID=fig|253813.3.peg.1044	Name=Gene Transfer Agent (GTA) ORFG06
1	FIG	CDS	1071521	1071859	.	+	2	ID=fig|253813.3.peg.1045	Name=Gene Transfer Agent head-tail adaptor protein
1	FIG	CDS	1071992	1072402	.	+	2	ID=fig|253813.3.peg.1046	Name=Gene Transfer Agent (GTA) ORFG08
1	FIG	CDS	1072523	1072936	.	+	2	ID=fig|253813.3.peg.1047	Name=Gene Transfer Agent tail protein
1	FIG	CDS	1072933	1073271	.	+	1	ID=fig|253813.3.peg.1048	Name=Gene Transfer Agent (GTA) ORFG10
1	FIG	CDS	1073325	1073483	.	+	0	ID=fig|253813.3.peg.1049	Name=hypothetical protein
1	FIG	CDS	1073490	1074038	.	+	0	ID=fig|253813.3.peg.1050	Name=Gene Transfer Agent tail tape measure
1	FIG	CDS	1074040	1074669	.	+	1	ID=fig|253813.3.peg.1051	Name=Gene Transfer Agent (GTA) ORFG12
1	FIG	CDS	1074666	1075541	.	+	0	ID=fig|253813.3.peg.1052	Name=Gene Transfer Agent FAD/FMN-containing dehydrogenase
1	FIG	CDS	1075538	1075972	.	+	2	ID=fig|253813.3.peg.1053	Name=Gene Transfer Agent NlpC/P60 family peptidase
1	FIG	CDS	1075976	1079782	.	+	2	ID=fig|253813.3.peg.1054	Name=Gene Transfer Agent host specificity protein
1	FIG	CDS	1079801	1080007	.	+	2	ID=fig|253813.3.peg.1055	Name=hypothetical protein
1	FIG	CDS	1080041	1080145	.	+	2	ID=fig|253813.3.peg.1056	Name=hypothetical protein
1	FIG	CDS	1080222	1080521	.	+	0	ID=fig|253813.3.peg.1057	Name=FIG00450570: hypothetical protein
1	FIG	CDS	1080547	1081236	.	+	1	ID=fig|253813.3.peg.1058	Name=Transcriptional regulatory protein PhoP
1	FIG	CDS	1081326	1082621	.	+	0	ID=fig|253813.3.peg.1059	Name=Sensor histidine kinase
1	FIG	CDS	1082716	1083162	.	+	1	ID=fig|253813.3.peg.1060	Name=Outer membrane lipoprotein-related protein
1	FIG	CDS	1083338	1084474	.	+	2	ID=fig|253813.3.peg.1061	Name=Cytochrome c heme lyase subunit CcmH
1	FIG	CDS	1084471	1084968	.	+	1	ID=fig|253813.3.peg.1062	Name=Cytochrome c-type biogenesis protein CcmE, heme chaperone
1	FIG	CDS	1085024	1087015	.	+	2	ID=fig|253813.3.peg.1063	Name=Cytochrome c heme lyase subunit CcmF
1	FIG	CDS	1087012	1087488	.	+	1	ID=fig|253813.3.peg.1064	Name=Cytochrome c heme lyase subunit CcmL
1	FIG	CDS	1087657	1089204	.	+	1	ID=fig|253813.3.peg.1065	Name=HtrA protease/chaperone protein
1	FIG	CDS	1089362	1090072	.	+	2	ID=fig|253813.3.peg.1066	Name=Response regulators consisting of a CheY-like receiver domain and a winged-helix DNA-binding domain
1	FIG	CDS	1090072	1091469	.	+	1	ID=fig|253813.3.peg.1067	Name=Sensor histidine kinase
1	FIG	CDS	1091498	1094440	.	+	2	ID=fig|253813.3.peg.1068	Name=Glutamate-ammonia-ligase adenylyltransferase (EC 2.7.7.42)	Ontology_term=KEGG_ENZYME:2.7.7.42
1	FIG	CDS	1094622	1096976	.	-	0	ID=fig|253813.3.peg.1069	Name=Sensor histidine kinase
1	FIG	CDS	1097384	1100035	.	-	2	ID=fig|253813.3.peg.1070	Name=Membrane alanine aminopeptidase N (EC 3.4.11.2)	Ontology_term=KEGG_ENZYME:3.4.11.2
1	FIG	CDS	1100238	1101227	.	+	0	ID=fig|253813.3.peg.1071	Name=Membrane protein
1	FIG	CDS	1101229	1102482	.	-	1	ID=fig|253813.3.peg.1072	Name=Uncharacterized MFS-type transporter
1	FIG	CDS	1102612	1103487	.	-	1	ID=fig|253813.3.peg.1073	Name=Uracil-DNA glycosylase, family 4 (EC 3.2.2.27)	Ontology_term=KEGG_ENZYME:3.2.2.27
1	FIG	CDS	1103900	1105606	.	+	2	ID=fig|253813.3.peg.1074	Name=Electron transfer flavoprotein-ubiquinone oxidoreductase (EC 1.5.5.1)	Ontology_term=KEGG_ENZYME:1.5.5.1
1	FIG	CDS	1105770	1106789	.	-	0	ID=fig|253813.3.peg.1075	Name=AP endonuclease family 1 domain protein
1	FIG	CDS	1106905	1108407	.	-	1	ID=fig|253813.3.peg.1076	Name=AMP nucleosidase (EC 3.2.2.4)	Ontology_term=KEGG_ENZYME:3.2.2.4
1	FIG	CDS	1108449	1108616	.	-	0	ID=fig|253813.3.peg.1077	Name=hypothetical protein
1	FIG	CDS	1108613	1108777	.	-	2	ID=fig|253813.3.peg.1078	Name=hypothetical protein
1	FIG	CDS	1108987	1109694	.	+	1	ID=fig|253813.3.peg.1079	Name=Glutathione S-transferase (EC 2.5.1.18)	Ontology_term=KEGG_ENZYME:2.5.1.18
1	FIG	CDS	1109759	1110286	.	-	2	ID=fig|253813.3.peg.1080	Name=hypothetical protein
1	FIG	CDS	1110557	1110814	.	+	2	ID=fig|253813.3.peg.1081	Name=FOG: TPR repeat, SEL1 subfamily
1	FIG	CDS	1110864	1111517	.	-	0	ID=fig|253813.3.peg.1082	Name=Uncharacterized UPF0750 membrane protein
1	FIG	CDS	1111735	1112283	.	-	1	ID=fig|253813.3.peg.1083	Name=hypothetical protein
1	FIG	CDS	1112605	1113261	.	+	1	ID=fig|253813.3.peg.1084	Name=FIG00450498: hypothetical protein
1	FIG	CDS	1113372	1113743	.	-	0	ID=fig|253813.3.peg.1085	Name=hypothetical protein
1	FIG	CDS	1113759	1114880	.	-	0	ID=fig|253813.3.peg.1086	Name=Biosynthetic Aromatic amino acid aminotransferase beta (EC 2.6.1.57) @ Histidinol-phosphate aminotransferase (EC 2.6.1.9)	Ontology_term=KEGG_ENZYME:2.6.1.57,KEGG_ENZYME:2.6.1.9
1	FIG	CDS	1115408	1116334	.	-	2	ID=fig|253813.3.peg.1087	Name=Phage integrase
1	FIG	CDS	1116602	1117699	.	-	2	ID=fig|253813.3.peg.1088	Name=ATP/GTP-binding site motif A (P-loop) :Porin, alpha proteobacteria type
1	FIG	tRNA	1117907	1117997	.	-	.	ID=fig|253813.3.rna.15	Name=tRNA-Ser-GCT
1	FIG	tRNA	1117907	1117997	.	-	.	ID=fig|253813.3.rna.15	Name=tRNA-Ser-GCT
1	FIG	tRNA	1117907	1117997	.	-	.	ID=fig|253813.3.rna.15	Name=tRNA-Ser-GCT
1	FIG	CDS	1118082	1118231	.	-	0	ID=fig|253813.3.peg.1089	Name=hypothetical protein
1	FIG	CDS	1118464	1118589	.	-	1	ID=fig|253813.3.peg.1090	Name=hypothetical protein
1	FIG	CDS	1118582	1119700	.	+	2	ID=fig|253813.3.peg.1091	Name=ATP/GTP-binding site motif A (P-loop) :Porin, alpha proteobacteria type
1	FIG	CDS	1119857	1120492	.	+	2	ID=fig|253813.3.peg.1092	Name=hypothetical protein
1	FIG	CDS	1120825	1121493	.	+	1	ID=fig|253813.3.peg.1093	Name=hypothetical protein
1	FIG	CDS	1121527	1123680	.	-	1	ID=fig|253813.3.peg.1094	Name=Soluble lytic murein transglycosylase precursor (EC 3.2.1.-)	Ontology_term=KEGG_ENZYME:3.2.1.-
1	FIG	CDS	1124061	1124942	.	+	0	ID=fig|253813.3.peg.1095	Name=4-hydroxy-tetrahydrodipicolinate synthase (EC 4.3.3.7)	Ontology_term=KEGG_ENZYME:4.3.3.7
1	FIG	CDS	1125035	1125511	.	+	2	ID=fig|253813.3.peg.1096	Name=tmRNA-binding protein SmpB
1	FIG	CDS	1125715	1126296	.	-	1	ID=fig|253813.3.peg.1097	Name=Mll7752 protein
1	FIG	CDS	1126724	1127128	.	+	2	ID=fig|253813.3.peg.1098	Name=DNA-directed RNA polymerase omega subunit (EC 2.7.7.6)	Ontology_term=KEGG_ENZYME:2.7.7.6
1	FIG	CDS	1127482	1129725	.	+	1	ID=fig|253813.3.peg.1099	Name=Guanosine-3',5'-bis(diphosphate) 3'-pyrophosphohydrolase (EC 3.1.7.2) / GTP pyrophosphokinase (EC 2.7.6.5), (p)ppGpp synthetase II	Ontology_term=KEGG_ENZYME:3.1.7.2,KEGG_ENZYME:2.7.6.5
1	FIG	CDS	1129733	1130311	.	+	2	ID=fig|253813.3.peg.1100	Name=Orotate phosphoribosyltransferase (EC 2.4.2.10)	Ontology_term=KEGG_ENZYME:2.4.2.10
1	FIG	CDS	1130514	1131200	.	+	0	ID=fig|253813.3.peg.1101	Name=Transcriptional regulator, Crp/Fnr family
1	FIG	CDS	1131499	1132833	.	+	1	ID=fig|253813.3.peg.1102	Name=Coproporphyrinogen III oxidase, oxygen-independent (EC 1.3.99.22)	Ontology_term=KEGG_ENZYME:1.3.99.22
1	FIG	CDS	1133024	1134229	.	-	2	ID=fig|253813.3.peg.1103	Name=Uncharacterized MFS-type transporter
1	FIG	CDS	1134403	1135284	.	+	1	ID=fig|253813.3.peg.1104	Name=Transcriptional regulator, AraC family
1	FIG	CDS	1135326	1135901	.	+	0	ID=fig|253813.3.peg.1105	Name=hypothetical protein NAS141_09886
1	FIG	CDS	1135898	1136302	.	+	2	ID=fig|253813.3.peg.1106	Name=Holo-[acyl-carrier-protein] synthase (EC 2.7.8.7)	Ontology_term=KEGG_ENZYME:2.7.8.7
1	FIG	CDS	1136471	1137253	.	+	2	ID=fig|253813.3.peg.1107	Name=Signal peptidase I (EC 3.4.21.89)	Ontology_term=KEGG_ENZYME:3.4.21.89
1	FIG	CDS	1137255	1137959	.	+	0	ID=fig|253813.3.peg.1108	Name=Ribonuclease III (EC 3.1.26.3)	Ontology_term=KEGG_ENZYME:3.1.26.3
1	FIG	CDS	1137994	1138140	.	-	1	ID=fig|253813.3.peg.1109	Name=hypothetical protein
1	FIG	CDS	1138195	1139130	.	+	1	ID=fig|253813.3.peg.1110	Name=GTP-binding protein Era
1	FIG	CDS	1139149	1139892	.	+	1	ID=fig|253813.3.peg.1111	Name=DNA recombination and repair protein RecO
1	FIG	CDS	1139870	1140373	.	-	2	ID=fig|253813.3.peg.1112	Name=hypothetical protein
1	FIG	CDS	1140377	1140994	.	-	2	ID=fig|253813.3.peg.1113	Name=COG1896: Predicted hydrolases of HD superfamily
1	FIG	CDS	1140994	1141857	.	-	1	ID=fig|253813.3.peg.1114	Name=tRNA-modifying protein YgfZ
1	FIG	CDS	1141943	1143277	.	+	2	ID=fig|253813.3.peg.1115	Name=Dihydroorotase (EC 3.5.2.3)	Ontology_term=KEGG_ENZYME:3.5.2.3
1	FIG	CDS	1143405	1143692	.	+	0	ID=fig|253813.3.peg.1116	Name=uncharacterized conserved protein, YciI family
1	FIG	CDS	1143808	1144374	.	+	1	ID=fig|253813.3.peg.1117	Name=Hydrolase, HAD superfamily
1	FIG	CDS	1144371	1145390	.	+	0	ID=fig|253813.3.peg.1118	Name=Transcriptional regulator, AraC family
1	FIG	CDS	1145384	1145641	.	-	2	ID=fig|253813.3.peg.1119	Name=FIG00450925: hypothetical protein
1	FIG	CDS	1145806	1146261	.	-	1	ID=fig|253813.3.peg.1120	Name=FIG00450267: hypothetical protein
1	FIG	CDS	1146230	1146688	.	-	2	ID=fig|253813.3.peg.1121	Name=Nudix hydrolase
1	FIG	CDS	1146763	1147554	.	+	1	ID=fig|253813.3.peg.1122	Name=Gifsy-2 prophage protein
1	FIG	CDS	1147587	1147754	.	-	0	ID=fig|253813.3.peg.1123	Name=hypothetical protein
1	FIG	CDS	1148200	1149717	.	+	1	ID=fig|253813.3.peg.1124	Name=Cysteinyl-tRNA synthetase (EC 6.1.1.16)	Ontology_term=KEGG_ENZYME:6.1.1.16
1	FIG	CDS	1149745	1150215	.	+	1	ID=fig|253813.3.peg.1125	Name=Gfa-like protein
1	FIG	CDS	1150262	1151875	.	+	2	ID=fig|253813.3.peg.1126	Name=(R)-citramalate synthase (EC 2.3.1.182)	Ontology_term=KEGG_ENZYME:2.3.1.182
1	FIG	CDS	1152012	1152932	.	+	0	ID=fig|253813.3.peg.1127	Name=Uncharacterized inner membrane protein RarD
1	FIG	CDS	1153059	1154816	.	+	0	ID=fig|253813.3.peg.1128	Name=Peptidase, M23/M37 family
1	FIG	CDS	1154818	1155651	.	-	1	ID=fig|253813.3.peg.1129	Name=SSU rRNA (adenine(1518)-N(6)/adenine(1519)-N(6))-dimethyltransferase (EC 2.1.1.182)	Ontology_term=KEGG_ENZYME:2.1.1.182
1	FIG	CDS	1155648	1156679	.	-	0	ID=fig|253813.3.peg.1130	Name=4-hydroxythreonine-4-phosphate dehydrogenase (EC 1.1.1.262)	Ontology_term=KEGG_ENZYME:1.1.1.262
1	FIG	CDS	1156770	1157732	.	-	0	ID=fig|253813.3.peg.1131	Name=Periplasmic chaperone and peptidyl-prolyl cis-trans isomerase of outer membrane proteins SurA (EC 5.2.1.8)	Ontology_term=KEGG_ENZYME:5.2.1.8
1	FIG	CDS	1158036	1160417	.	-	0	ID=fig|253813.3.peg.1132	Name=LPS-assembly protein LptD @ Organic solvent tolerance protein precursor
1	FIG	CDS	1160417	1161505	.	-	2	ID=fig|253813.3.peg.1133	Name=Lipopolysaccharide export system permease protein LptG
1	FIG	CDS	1161502	1162710	.	-	1	ID=fig|253813.3.peg.1134	Name=Lipopolysaccharide export system permease protein LptF
1	FIG	CDS	1163081	1164574	.	+	2	ID=fig|253813.3.peg.1135	Name=Cytosol aminopeptidase PepA (EC 3.4.11.1)	Ontology_term=KEGG_ENZYME:3.4.11.1
1	FIG	CDS	1164653	1165102	.	+	2	ID=fig|253813.3.peg.1136	Name=DNA polymerase III chi subunit (EC 2.7.7.7)	Ontology_term=KEGG_ENZYME:2.7.7.7
1	FIG	CDS	1165102	1165665	.	+	1	ID=fig|253813.3.peg.1137	Name=FIG00450436: hypothetical protein
1	FIG	CDS	1165662	1167545	.	-	0	ID=fig|253813.3.peg.1138	Name=Bis-ABC ATPase YheS
1	FIG	CDS	1167603	1168115	.	-	0	ID=fig|253813.3.peg.1139	Name=DinB superfamily
1	FIG	CDS	1168276	1168698	.	+	1	ID=fig|253813.3.peg.1140	Name=Nucleoside diphosphate kinase (EC 2.7.4.6)	Ontology_term=KEGG_ENZYME:2.7.4.6
1	FIG	CDS	1168766	1169569	.	-	2	ID=fig|253813.3.peg.1141	Name=Glycoprotein
1	FIG	CDS	1169859	1170338	.	-	0	ID=fig|253813.3.peg.1142	Name=Molybdopterin synthase catalytic subunit MoaE (EC 2.8.1.12)	Ontology_term=KEGG_ENZYME:2.8.1.12
1	FIG	CDS	1170340	1170597	.	-	1	ID=fig|253813.3.peg.1143	Name=Molybdopterin synthase sulfur carrier subunit
1	FIG	CDS	1170602	1171186	.	-	2	ID=fig|253813.3.peg.1144	Name=CDP-diacylglycerol--glycerol-3-phosphate 3-phosphatidyltransferase (EC 2.7.8.5)	Ontology_term=KEGG_ENZYME:2.7.8.5
1	FIG	CDS	1171317	1173398	.	-	0	ID=fig|253813.3.peg.1145	Name=Excinuclease ABC subunit C
1	FIG	CDS	1173395	1174207	.	-	2	ID=fig|253813.3.peg.1146	Name=FolM Alternative dihydrofolate reductase 1
1	FIG	CDS	1174562	1175203	.	+	2	ID=fig|253813.3.peg.1147	Name=Surface antigen
1	FIG	CDS	1175415	1176014	.	-	0	ID=fig|253813.3.peg.1148	Name=Glutathione S-transferase family protein
1	FIG	CDS	1176036	1176713	.	-	0	ID=fig|253813.3.peg.1149	Name=Ribonuclease I precursor (EC 3.1.27.6)	Ontology_term=KEGG_ENZYME:3.1.27.6
1	FIG	CDS	1176725	1177192	.	-	2	ID=fig|253813.3.peg.1150	Name=Bacteriophage capsid protein [General function prediction only]
1	FIG	CDS	1177278	1178150	.	-	0	ID=fig|253813.3.peg.1151	Name=23S rRNA (adenine(2030)-N(6))-methyltransferase (EC 2.1.1.266)	Ontology_term=KEGG_ENZYME:2.1.1.266
1	FIG	CDS	1178253	1179098	.	+	0	ID=fig|253813.3.peg.1152	Name=Integral membrane protein
1	FIG	CDS	1179175	1181289	.	+	1	ID=fig|253813.3.peg.1153	Name=Molybdopterin-binding oxidoreductase-like domains protein
1	FIG	CDS	1181351	1181875	.	-	2	ID=fig|253813.3.peg.1154	Name=FIG00450983: hypothetical protein
1	FIG	CDS	1182050	1182667	.	-	2	ID=fig|253813.3.peg.1155	Name=Phosphoribosylglycinamide formyltransferase (EC 2.1.2.2)	Ontology_term=KEGG_ENZYME:2.1.2.2
1	FIG	CDS	1182664	1183743	.	-	1	ID=fig|253813.3.peg.1156	Name=Phosphoribosylformylglycinamidine cyclo-ligase (EC 6.3.3.1)	Ontology_term=KEGG_ENZYME:6.3.3.1
1	FIG	CDS	1184057	1185298	.	+	2	ID=fig|253813.3.peg.1157	Name=Putative permease often clustered with de novo purine synthesis
1	FIG	CDS	1185353	1186051	.	+	2	ID=fig|253813.3.peg.1158	Name=DnaA inactivator Hda (shorter homolog of DnaA)
1	FIG	CDS	1186048	1186917	.	+	1	ID=fig|253813.3.peg.1159	Name=UDP-glucose 4-epimerase (EC 5.1.3.2)	Ontology_term=KEGG_ENZYME:5.1.3.2
1	FIG	CDS	1186914	1187723	.	-	0	ID=fig|253813.3.peg.1160	Name=Hypothetical exported proline-rich protein
1	FIG	CDS	1187801	1188505	.	-	2	ID=fig|253813.3.peg.1161	Name=3-oxoacyl-[acyl-carrier protein] reductase (EC 1.1.1.100)	Ontology_term=KEGG_ENZYME:1.1.1.100
1	FIG	CDS	1188665	1188820	.	-	2	ID=fig|253813.3.peg.1162	Name=hypothetical protein
1	FIG	CDS	1188984	1189130	.	-	0	ID=fig|253813.3.peg.1163	Name=hypothetical protein
1	FIG	tRNA	1189313	1189389	.	+	.	ID=fig|253813.3.rna.16	Name=tRNA-Pro-TGG
1	FIG	tRNA	1189313	1189389	.	+	.	ID=fig|253813.3.rna.16	Name=tRNA-Pro-TGG
1	FIG	tRNA	1189313	1189389	.	+	.	ID=fig|253813.3.rna.16	Name=tRNA-Pro-TGG
1	FIG	CDS	1189542	1189847	.	+	0	ID=fig|253813.3.peg.1164	Name=ETC complex I subunit conserved region
1	FIG	tRNA	1189898	1189974	.	+	.	ID=fig|253813.3.rna.17	Name=tRNA-Arg-TCT
1	FIG	tRNA	1189898	1189974	.	+	.	ID=fig|253813.3.rna.17	Name=tRNA-Arg-TCT
1	FIG	tRNA	1189898	1189974	.	+	.	ID=fig|253813.3.rna.17	Name=tRNA-Arg-TCT
1	FIG	CDS	1190151	1190783	.	+	0	ID=fig|253813.3.peg.1165	Name=Putative threonine efflux protein
1	FIG	CDS	1190852	1191391	.	-	2	ID=fig|253813.3.peg.1166	Name=Putative membrane-spanning protein
1	FIG	CDS	1191473	1191589	.	-	2	ID=fig|253813.3.peg.1167	Name=hypothetical protein
1	FIG	CDS	1191757	1192809	.	-	1	ID=fig|253813.3.peg.1168	Name=ABC transporter, substrate-binding protein (cluster 3, basic aa/glutamine/opines)
1	FIG	CDS	1193077	1194246	.	-	1	ID=fig|253813.3.peg.1169	Name=Cystathionine beta-lyase (EC 4.4.1.8)	Ontology_term=KEGG_ENZYME:4.4.1.8
1	FIG	CDS	1194408	1195226	.	+	0	ID=fig|253813.3.peg.1170	Name=Phosphatidylglycerophosphatase B (EC 3.1.3.27)	Ontology_term=KEGG_ENZYME:3.1.3.27
1	FIG	CDS	1195677	1196708	.	+	0	ID=fig|253813.3.peg.1171	Name=L-amino acid ABC transporter (Glu/Asp/His/...), substrate-binding protein AapJ
1	FIG	CDS	1197011	1198204	.	+	2	ID=fig|253813.3.peg.1172	Name=L-amino acid ABC transporter (Glu/Asp/His/...), permease protein 1 AapQ
1	FIG	CDS	1198207	1199364	.	+	1	ID=fig|253813.3.peg.1173	Name=L-amino acid ABC transporter (Glu/Asp/His/...), permease protein 2 AapM
1	FIG	CDS	1199385	1200194	.	+	0	ID=fig|253813.3.peg.1174	Name=L-amino acid ABC transporter (Glu/Asp/His/...), ATP-binding protein AapP
1	FIG	CDS	1200346	1200720	.	-	1	ID=fig|253813.3.peg.1175	Name=Glyoxalase family protein
1	FIG	CDS	1200704	1200841	.	-	2	ID=fig|253813.3.peg.1176	Name=hypothetical protein
1	FIG	CDS	1200872	1201279	.	+	2	ID=fig|253813.3.peg.1177	Name=Acetyltransferase, GNAT family
1	FIG	CDS	1201381	1201716	.	-	1	ID=fig|253813.3.peg.1178	Name=Transcriptional regulator, ArsR family
1	FIG	CDS	1201713	1202177	.	-	0	ID=fig|253813.3.peg.1179	Name=Ligand-binding SRPBCC domain protein family
1	FIG	CDS	1202261	1202962	.	-	2	ID=fig|253813.3.peg.1180	Name=Transcriptional regulator
1	FIG	CDS	1203020	1203142	.	-	2	ID=fig|253813.3.peg.1181	Name=hypothetical protein
1	FIG	CDS	1203141	1203557	.	+	0	ID=fig|253813.3.peg.1182	Name=Glyoxalase family protein
1	FIG	CDS	1203698	1204183	.	+	2	ID=fig|253813.3.peg.1183	Name=DNA-binding protein
1	FIG	CDS	1204180	1205394	.	-	1	ID=fig|253813.3.peg.1184	Name=Uncharacterized oxidoreductase
1	FIG	CDS	1205427	1205681	.	-	0	ID=fig|253813.3.peg.1185	Name=FIG00450516: Zinc-finger domain protein
1	FIG	CDS	1205699	1205824	.	+	2	ID=fig|253813.3.peg.1186	Name=hypothetical protein
1	FIG	CDS	1205881	1208175	.	+	1	ID=fig|253813.3.peg.1187	Name=Polyphosphate kinase (EC 2.7.4.1)	Ontology_term=KEGG_ENZYME:2.7.4.1
1	FIG	CDS	1208172	1209713	.	+	0	ID=fig|253813.3.peg.1188	Name=Exopolyphosphatase (EC 3.6.1.11)	Ontology_term=KEGG_ENZYME:3.6.1.11
1	FIG	CDS	1209879	1211030	.	-	0	ID=fig|253813.3.peg.1189	Name=Ribonuclease D (EC 3.1.26.3)	Ontology_term=KEGG_ENZYME:3.1.26.3
1	FIG	CDS	1211383	1213170	.	+	1	ID=fig|253813.3.peg.1190	Name=Aspartyl-tRNA synthetase (EC 6.1.1.12) @ Aspartyl-tRNA(Asn) synthetase (EC 6.1.1.23)	Ontology_term=KEGG_ENZYME:6.1.1.12,KEGG_ENZYME:6.1.1.23
1	FIG	CDS	1213298	1214497	.	-	2	ID=fig|253813.3.peg.1191	Name=FIG00450156: hypothetical protein
1	FIG	CDS	1214710	1217022	.	+	1	ID=fig|253813.3.peg.1192	Name=Topoisomerase IV subunit A (EC 5.99.1.-)	Ontology_term=KEGG_ENZYME:5.99.1.-
1	FIG	CDS	1217068	1217817	.	-	1	ID=fig|253813.3.peg.1193	Name=Arginyl-tRNA--protein transferase (EC 2.3.2.8)	Ontology_term=KEGG_ENZYME:2.3.2.8
1	FIG	CDS	1217937	1218407	.	-	0	ID=fig|253813.3.peg.1194	Name=hypothetical protein
1	FIG	CDS	1218529	1219572	.	-	1	ID=fig|253813.3.peg.1195	Name=Porphobilinogen synthase (EC 4.2.1.24)	Ontology_term=KEGG_ENZYME:4.2.1.24
1	FIG	CDS	1219901	1220950	.	+	2	ID=fig|253813.3.peg.1196	Name=3-hydroxyisobutyryl-CoA hydrolase (EC 3.1.2.4)	Ontology_term=KEGG_ENZYME:3.1.2.4
1	FIG	CDS	1220950	1221384	.	+	1	ID=fig|253813.3.peg.1197	Name=Uncharacterized MFS-type transporter
1	FIG	CDS	1221578	1222093	.	+	2	ID=fig|253813.3.peg.1198	Name=Transcriptional regulator, MarR family
1	FIG	CDS	1222341	1223645	.	+	0	ID=fig|253813.3.peg.1199	Name=FIG00984076: hypothetical protein
1	FIG	CDS	1223839	1225134	.	+	1	ID=fig|253813.3.peg.1200	Name=Serine hydroxymethyltransferase (EC 2.1.2.1)	Ontology_term=KEGG_ENZYME:2.1.2.1
1	FIG	CDS	1225347	1225823	.	+	0	ID=fig|253813.3.peg.1201	Name=Ribonucleotide reductase transcriptional regulator NrdR
1	FIG	CDS	1225825	1226946	.	+	1	ID=fig|253813.3.peg.1202	Name=Diaminohydroxyphosphoribosylaminopyrimidine deaminase (EC 3.5.4.26) / 5-amino-6-(5-phosphoribosylamino)uracil reductase (EC 1.1.1.193)	Ontology_term=KEGG_ENZYME:3.5.4.26,KEGG_ENZYME:1.1.1.193
1	FIG	CDS	1226946	1227554	.	+	0	ID=fig|253813.3.peg.1203	Name=Riboflavin synthase eubacterial/eukaryotic (EC 2.5.1.9)	Ontology_term=KEGG_ENZYME:2.5.1.9
1	FIG	CDS	1227650	1228111	.	+	2	ID=fig|253813.3.peg.1204	Name=6,7-dimethyl-8-ribityllumazine synthase (EC 2.5.1.78)	Ontology_term=KEGG_ENZYME:2.5.1.78
1	FIG	CDS	1228116	1228628	.	+	0	ID=fig|253813.3.peg.1205	Name=Transcription termination protein NusB
1	FIG	CDS	1228986	1231136	.	+	0	ID=fig|253813.3.peg.1206	Name=Pyrophosphate-energized proton pump (EC 3.6.1.1)	Ontology_term=KEGG_ENZYME:3.6.1.1
1	FIG	CDS	1231197	1231712	.	-	0	ID=fig|253813.3.peg.1207	Name=Outer membrane beta-barrel assembly protein BamE
1	FIG	CDS	1231814	1232371	.	+	2	ID=fig|253813.3.peg.1208	Name=Ubiquinol-cytochrome C chaperone
1	FIG	CDS	1232533	1233090	.	+	1	ID=fig|253813.3.peg.1209	Name=Conserved hypothetical protein, gene in Ubiquinol-cytochrome C chaperone locus
1	FIG	CDS	1233209	1234267	.	+	2	ID=fig|253813.3.peg.1210	Name=Phosphate:acyl-ACP acyltransferase PlsX (EC 2.3.1.n2)
1	FIG	CDS	1234346	1235317	.	+	2	ID=fig|253813.3.peg.1211	Name=3-oxoacyl-[acyl-carrier-protein] synthase, KASIII (EC 2.3.1.180)	Ontology_term=KEGG_ENZYME:2.3.1.180
1	FIG	CDS	1235435	1235758	.	+	2	ID=fig|253813.3.peg.1212	Name=Integration host factor alpha subunit
1	FIG	CDS	1236120	1236659	.	+	0	ID=fig|253813.3.peg.1213	Name=Transcriptional regulator PA2737, MerR family
1	FIG	CDS	1236821	1237138	.	-	2	ID=fig|253813.3.peg.1214	Name=small multidrug resistance family (SMR) protein
1	FIG	CDS	1237150	1237266	.	+	1	ID=fig|253813.3.peg.1215	Name=hypothetical protein
1	FIG	CDS	1237271	1238020	.	-	2	ID=fig|253813.3.peg.1216	Name=ATP synthase F0 sector subunit a (EC 3.6.3.14)	Ontology_term=KEGG_ENZYME:3.6.3.14
1	FIG	CDS	1238220	1239203	.	+	0	ID=fig|253813.3.peg.1217	Name=MBL-fold metallo-hydrolase superfamily
1	FIG	tRNA	1239300	1239376	.	+	.	ID=fig|253813.3.rna.18	Name=tRNA-Pro-GGG
1	FIG	tRNA	1239300	1239376	.	+	.	ID=fig|253813.3.rna.18	Name=tRNA-Pro-GGG
1	FIG	tRNA	1239300	1239376	.	+	.	ID=fig|253813.3.rna.18	Name=tRNA-Pro-GGG
1	FIG	CDS	1239972	1240637	.	+	0	ID=fig|253813.3.peg.1218	Name=UPF0056 inner membrane protein MarC
1	FIG	CDS	1240643	1240963	.	-	2	ID=fig|253813.3.peg.1219	Name=Protein of unknown function UPF0060
1	FIG	CDS	1240974	1242266	.	-	0	ID=fig|253813.3.peg.1220	Name=hypothetical protein
1	FIG	CDS	1242263	1243801	.	-	2	ID=fig|253813.3.peg.1221	Name=Bacterial sugar transferase
1	FIG	CDS	1243894	1245036	.	-	1	ID=fig|253813.3.peg.1222	Name=Glycosyltransferase
1	FIG	CDS	1245046	1245636	.	-	1	ID=fig|253813.3.peg.1223	Name=Polysaccharide export protein
1	FIG	CDS	1246004	1248193	.	+	2	ID=fig|253813.3.peg.1224	Name=hypothetical protein
1	FIG	CDS	1248262	1249386	.	-	1	ID=fig|253813.3.peg.1225	Name=hypothetical protein
1	FIG	CDS	1249411	1249629	.	-	1	ID=fig|253813.3.peg.1226	Name=hypothetical protein
1	FIG	CDS	1249775	1250848	.	+	2	ID=fig|253813.3.peg.1227	Name=Heme A synthase, cytochrome oxidase biogenesis protein Cox15-CtaA
1	FIG	CDS	1250877	1251701	.	-	0	ID=fig|253813.3.peg.1228	Name=Aminoglycoside 6-phosphotransferase, putative
1	FIG	CDS	1251701	1252636	.	-	2	ID=fig|253813.3.peg.1229	Name=N-acetyl-gamma-glutamyl-phosphate reductase (EC 1.2.1.38)	Ontology_term=KEGG_ENZYME:1.2.1.38
1	FIG	CDS	1252720	1253673	.	-	1	ID=fig|253813.3.peg.1230	Name=Agmatinase (EC 3.5.3.11)	Ontology_term=KEGG_ENZYME:3.5.3.11
1	FIG	CDS	1253835	1254185	.	-	0	ID=fig|253813.3.peg.1231	Name=Uncharacterized protein YqjZ
1	FIG	CDS	1254304	1254777	.	-	1	ID=fig|253813.3.peg.1232	Name=SSU ribosomal protein S9p (S16e)
1	FIG	CDS	1254780	1255244	.	-	0	ID=fig|253813.3.peg.1233	Name=LSU ribosomal protein L13p (L13Ae)
1	FIG	CDS	1255485	1255931	.	-	0	ID=fig|253813.3.peg.1234	Name=Phenylacetic acid degradation-related protein
1	FIG	CDS	1256035	1256457	.	+	1	ID=fig|253813.3.peg.1235	Name=Succinyl-CoA synthetase, alpha subunit-related enzymes
1	FIG	CDS	1256580	1257863	.	+	0	ID=fig|253813.3.peg.1236	Name=O-acetylhomoserine sulfhydrylase (EC 2.5.1.49) / O-succinylhomoserine sulfhydrylase (EC 2.5.1.48)	Ontology_term=KEGG_ENZYME:2.5.1.49,KEGG_ENZYME:2.5.1.48
1	FIG	CDS	1257868	1258215	.	+	1	ID=fig|253813.3.peg.1237	Name=hypothetical protein
1	FIG	CDS	1258274	1260670	.	-	2	ID=fig|253813.3.peg.1238	Name=Aldehyde dehydrogenase (EC 1.2.1.3)	Ontology_term=KEGG_ENZYME:1.2.1.3
1	FIG	CDS	1260742	1261701	.	-	1	ID=fig|253813.3.peg.1239	Name=Deoxyribose-phosphate aldolase (EC 4.1.2.4)	Ontology_term=KEGG_ENZYME:4.1.2.4
1	FIG	CDS	1261743	1262687	.	-	0	ID=fig|253813.3.peg.1240	Name=Ribokinase (EC 2.7.1.15)	Ontology_term=KEGG_ENZYME:2.7.1.15
1	FIG	CDS	1262707	1263789	.	-	1	ID=fig|253813.3.peg.1241	Name=Putative uncharacterized protein STY3991
1	FIG	CDS	1263796	1264794	.	-	1	ID=fig|253813.3.peg.1242	Name=Ribose ABC transport system, permease protein RbsC (TC 3.A.1.2.1)
1	FIG	CDS	1264809	1265786	.	-	0	ID=fig|253813.3.peg.1243	Name=Ribose ABC transport system, permease protein RbsC (TC 3.A.1.2.1)
1	FIG	CDS	1265798	1267300	.	-	2	ID=fig|253813.3.peg.1244	Name=Ribose ABC transport system, ATP-binding protein RbsA (TC 3.A.1.2.1)
1	FIG	CDS	1267380	1268438	.	-	0	ID=fig|253813.3.peg.1245	Name=Ribose ABC transport system, periplasmic ribose-binding protein RbsB (TC 3.A.1.2.1)
1	FIG	CDS	1268515	1268640	.	-	1	ID=fig|253813.3.peg.1246	Name=hypothetical protein
1	FIG	CDS	1268811	1269521	.	+	0	ID=fig|253813.3.peg.1247	Name=Deoxyribose operon repressor, DeoR family
1	FIG	CDS	1269558	1269950	.	+	0	ID=fig|253813.3.peg.1248	Name=hypothetical protein
1	FIG	tRNA	1270426	1270501	.	-	.	ID=fig|253813.3.rna.19	Name=tRNA-Val-TAC
1	FIG	tRNA	1270426	1270501	.	-	.	ID=fig|253813.3.rna.19	Name=tRNA-Val-TAC
1	FIG	tRNA	1270426	1270501	.	-	.	ID=fig|253813.3.rna.19	Name=tRNA-Val-TAC
1	FIG	tRNA	1270921	1270997	.	+	.	ID=fig|253813.3.rna.20	Name=tRNA-Asp-GTC
1	FIG	tRNA	1270921	1270997	.	+	.	ID=fig|253813.3.rna.20	Name=tRNA-Asp-GTC
1	FIG	tRNA	1270921	1270997	.	+	.	ID=fig|253813.3.rna.20	Name=tRNA-Asp-GTC
1	FIG	CDS	1271719	1271886	.	+	1	ID=fig|253813.3.peg.1249	Name=hypothetical protein
1	FIG	CDS	1272124	1272489	.	+	1	ID=fig|253813.3.peg.1250	Name=NADH ubiquinone oxidoreductase chain A (EC 1.6.5.3)	Ontology_term=KEGG_ENZYME:1.6.5.3
1	FIG	CDS	1272480	1273073	.	+	0	ID=fig|253813.3.peg.1251	Name=NADH-ubiquinone oxidoreductase chain B (EC 1.6.5.3)	Ontology_term=KEGG_ENZYME:1.6.5.3
1	FIG	CDS	1273170	1273778	.	+	0	ID=fig|253813.3.peg.1252	Name=NADH-ubiquinone oxidoreductase chain C (EC 1.6.5.3)	Ontology_term=KEGG_ENZYME:1.6.5.3
1	FIG	CDS	1273796	1274989	.	+	2	ID=fig|253813.3.peg.1253	Name=NADH-ubiquinone oxidoreductase chain D (EC 1.6.5.3)	Ontology_term=KEGG_ENZYME:1.6.5.3
1	FIG	CDS	1274989	1275726	.	+	1	ID=fig|253813.3.peg.1254	Name=NADH-ubiquinone oxidoreductase chain E (EC 1.6.5.3)	Ontology_term=KEGG_ENZYME:1.6.5.3
1	FIG	CDS	1275730	1277037	.	+	1	ID=fig|253813.3.peg.1255	Name=NADH-ubiquinone oxidoreductase chain F (EC 1.6.5.3)	Ontology_term=KEGG_ENZYME:1.6.5.3
1	FIG	CDS	1277130	1279214	.	+	0	ID=fig|253813.3.peg.1256	Name=NADH-ubiquinone oxidoreductase chain G (EC 1.6.5.3)	Ontology_term=KEGG_ENZYME:1.6.5.3
1	FIG	CDS	1279234	1280277	.	+	1	ID=fig|253813.3.peg.1257	Name=NADH-ubiquinone oxidoreductase chain H (EC 1.6.5.3)	Ontology_term=KEGG_ENZYME:1.6.5.3
1	FIG	CDS	1280290	1280781	.	+	1	ID=fig|253813.3.peg.1258	Name=NADH-ubiquinone oxidoreductase chain I (EC 1.6.5.3)	Ontology_term=KEGG_ENZYME:1.6.5.3
1	FIG	CDS	1280950	1281567	.	+	1	ID=fig|253813.3.peg.1259	Name=NADH-ubiquinone oxidoreductase chain J (EC 1.6.5.3)	Ontology_term=KEGG_ENZYME:1.6.5.3
1	FIG	CDS	1281578	1281886	.	+	2	ID=fig|253813.3.peg.1260	Name=NADH-ubiquinone oxidoreductase chain K (EC 1.6.5.3)	Ontology_term=KEGG_ENZYME:1.6.5.3
1	FIG	CDS	1281894	1283888	.	+	0	ID=fig|253813.3.peg.1261	Name=NADH-ubiquinone oxidoreductase chain L (EC 1.6.5.3)	Ontology_term=KEGG_ENZYME:1.6.5.3
1	FIG	CDS	1283888	1285396	.	+	2	ID=fig|253813.3.peg.1262	Name=NADH-ubiquinone oxidoreductase chain M (EC 1.6.5.3)	Ontology_term=KEGG_ENZYME:1.6.5.3
1	FIG	CDS	1285414	1286850	.	+	1	ID=fig|253813.3.peg.1263	Name=NADH-ubiquinone oxidoreductase chain N (EC 1.6.5.3)	Ontology_term=KEGG_ENZYME:1.6.5.3
1	FIG	CDS	1286859	1287683	.	+	0	ID=fig|253813.3.peg.1264	Name=Biotin--protein ligase (EC 6.3.4.9)(EC 6.3.4.10)(EC 6.3.4.11)(EC 6.3.4.15)	Ontology_term=KEGG_ENZYME:6.3.4.9,KEGG_ENZYME:6.3.4.10,KEGG_ENZYME:6.3.4.11,KEGG_ENZYME:6.3.4.15
1	FIG	CDS	1287898	1289574	.	+	1	ID=fig|253813.3.peg.1265	Name=Ribonuclease J (endonuclease and 5' exonuclease)
1	FIG	CDS	1289602	1290006	.	+	1	ID=fig|253813.3.peg.1266	Name=Methylmalonyl-CoA epimerase (EC 5.1.99.1) @ Ethylmalonyl-CoA epimerase	Ontology_term=KEGG_ENZYME:5.1.99.1
1	FIG	CDS	1290008	1290277	.	+	2	ID=fig|253813.3.peg.1267	Name=FIG00450035: hypothetical protein
1	FIG	CDS	1291086	1292408	.	+	0	ID=fig|253813.3.peg.1268	Name=Prolyl-tRNA synthetase (EC 6.1.1.15), bacterial type	Ontology_term=KEGG_ENZYME:6.1.1.15
1	FIG	CDS	1292411	1293727	.	+	2	ID=fig|253813.3.peg.1269	Name=Lipoprotein releasing system transmembrane protein LolC/LolE
1	FIG	CDS	1293727	1294410	.	+	1	ID=fig|253813.3.peg.1270	Name=Lipoprotein-releasing system ATP-binding protein LolD
1	FIG	CDS	1294677	1294970	.	-	0	ID=fig|253813.3.peg.1271	Name=hypothetical protein
1	FIG	CDS	1295130	1298618	.	+	0	ID=fig|253813.3.peg.1272	Name=DNA polymerase III alpha subunit (EC 2.7.7.7)	Ontology_term=KEGG_ENZYME:2.7.7.7
1	FIG	CDS	1298657	1299703	.	-	2	ID=fig|253813.3.peg.1273	Name=Putative oxidoreductase
1	FIG	CDS	1299834	1300475	.	-	0	ID=fig|253813.3.peg.1274	Name=Rrf2-linked NADH-flavin reductase
1	FIG	CDS	1300771	1301193	.	+	1	ID=fig|253813.3.peg.1275	Name=Transcriptional regulator, HxlR family
1	FIG	CDS	1301246	1301443	.	+	2	ID=fig|253813.3.peg.1276	Name=Msr0042 protein
1	FIG	CDS	1301483	1301905	.	-	2	ID=fig|253813.3.peg.1277	Name=FIG00450941: hypothetical protein
1	FIG	CDS	1302024	1303022	.	-	0	ID=fig|253813.3.peg.1278	Name=RNA binding S1 domain protein
1	FIG	CDS	1303412	1304029	.	+	2	ID=fig|253813.3.peg.1279	Name=SSU ribosomal protein S4p (S9e) @ SSU ribosomal protein S4p (S9e), zinc-independent
1	FIG	CDS	1304136	1305026	.	+	0	ID=fig|253813.3.peg.1280	Name=tRNA(Cytosine32)-2-thiocytidine synthetase
1	FIG	CDS	1305016	1305843	.	+	1	ID=fig|253813.3.peg.1281	Name=Inositol monophosphatase and related sulfite synthesis enzyme
1	FIG	CDS	1305881	1307134	.	-	2	ID=fig|253813.3.peg.1282	Name=MFS family multidrug efflux protein, similarity to bicyclomycin resistance protein Bcr
1	FIG	CDS	1307324	1307656	.	-	2	ID=fig|253813.3.peg.1283	Name=Uncharacterized monothiol glutaredoxin ycf64-like
1	FIG	CDS	1307918	1308151	.	-	2	ID=fig|253813.3.peg.1284	Name=YrbA protein
1	FIG	CDS	1308319	1310541	.	-	1	ID=fig|253813.3.peg.1285	Name=Phosphoribosylformylglycinamidine synthase, synthetase subunit (EC 6.3.5.3)	Ontology_term=KEGG_ENZYME:6.3.5.3
1	FIG	CDS	1310673	1312088	.	-	0	ID=fig|253813.3.peg.1286	Name=Transcriptional regulator, GntR family domain / Aspartate aminotransferase (EC 2.6.1.1)	Ontology_term=KEGG_ENZYME:2.6.1.1
1	FIG	CDS	1312196	1312444	.	+	2	ID=fig|253813.3.peg.1287	Name=hypothetical protein
1	FIG	CDS	1312454	1312849	.	-	2	ID=fig|253813.3.peg.1288	Name=putative lipoprotein
1	FIG	CDS	1312970	1313617	.	-	2	ID=fig|253813.3.peg.1289	Name=Glutathione S-transferase family protein
1	FIG	CDS	1314014	1314685	.	-	2	ID=fig|253813.3.peg.1290	Name=Phosphoribosylformylglycinamidine synthase, glutamine amidotransferase subunit (EC 6.3.5.3)	Ontology_term=KEGG_ENZYME:6.3.5.3
1	FIG	CDS	1314779	1315021	.	-	2	ID=fig|253813.3.peg.1291	Name=Phosphoribosylformylglycinamidine synthase, PurS subunit (EC 6.3.5.3)	Ontology_term=KEGG_ENZYME:6.3.5.3
1	FIG	CDS	1315097	1315861	.	-	2	ID=fig|253813.3.peg.1292	Name=Phosphoribosylaminoimidazole-succinocarboxamide synthase (EC 6.3.2.6)	Ontology_term=KEGG_ENZYME:6.3.2.6
1	FIG	CDS	1316106	1316429	.	+	0	ID=fig|253813.3.peg.1293	Name=FIG040666: hypothetical protein perhaps implicated in de Novo purine biosynthesis
1	FIG	CDS	1316501	1317262	.	+	2	ID=fig|253813.3.peg.1294	Name=2-dehydro-3-deoxyglucarate aldolase (EC 4.1.2.20)	Ontology_term=KEGG_ENZYME:4.1.2.20
1	FIG	CDS	1317347	1317913	.	-	2	ID=fig|253813.3.peg.1295	Name=Hydrolase, alpha/beta fold family
1	FIG	CDS	1318085	1319059	.	+	2	ID=fig|253813.3.peg.1296	Name=Glyoxalase family protein
1	FIG	CDS	1319081	1319194	.	+	2	ID=fig|253813.3.peg.1297	Name=hypothetical protein
1	FIG	CDS	1319253	1320554	.	-	0	ID=fig|253813.3.peg.1298	Name=Adenylosuccinate lyase (EC 4.3.2.2) @ SAICAR lyase (EC 4.3.2.2)	Ontology_term=KEGG_ENZYME:4.3.2.2,KEGG_ENZYME:4.3.2.2
1	FIG	CDS	1320676	1321347	.	-	1	ID=fig|253813.3.peg.1299	Name=Ribulose-phosphate 3-epimerase (EC 5.1.3.1)	Ontology_term=KEGG_ENZYME:5.1.3.1
1	FIG	CDS	1321432	1322355	.	-	1	ID=fig|253813.3.peg.1300	Name=Lipid A biosynthesis lauroyl acyltransferase (EC 2.3.1.241)	Ontology_term=KEGG_ENZYME:2.3.1.241
1	FIG	CDS	1322362	1323390	.	-	1	ID=fig|253813.3.peg.1301	Name=Alcohol dehydrogenase (EC 1.1.1.1)	Ontology_term=KEGG_ENZYME:1.1.1.1
1	FIG	CDS	1323471	1324748	.	-	0	ID=fig|253813.3.peg.1302	Name=3-oxoacyl-[acyl-carrier-protein] synthase, KASII (EC 2.3.1.179)	Ontology_term=KEGG_ENZYME:2.3.1.179
1	FIG	CDS	1324750	1325931	.	-	1	ID=fig|253813.3.peg.1303	Name=3-oxoacyl-[acyl-carrier-protein] synthase (EC 2.3.1.41)	Ontology_term=KEGG_ENZYME:2.3.1.41
1	FIG	CDS	1326042	1326323	.	-	0	ID=fig|253813.3.peg.1304	Name=Acyl carrier protein
1	FIG	CDS	1326527	1327285	.	-	2	ID=fig|253813.3.peg.1305	Name=Lysozyme (N-acetylmuramidase) family, (EC 3.2.1.17)	Ontology_term=KEGG_ENZYME:3.2.1.17
1	FIG	CDS	1327615	1328682	.	+	1	ID=fig|253813.3.peg.1306	Name=Aldose 1-epimerase (EC 5.1.3.3)	Ontology_term=KEGG_ENZYME:5.1.3.3
1	FIG	CDS	1328684	1329601	.	-	2	ID=fig|253813.3.peg.1307	Name=2-dehydro-3-deoxygluconokinase (EC 2.7.1.45)	Ontology_term=KEGG_ENZYME:2.7.1.45
1	FIG	CDS	1329732	1330463	.	+	0	ID=fig|253813.3.peg.1308	Name=Uncharacterized protein Atu0170, clustered with phosphonate utilization
1	FIG	CDS	1330467	1331606	.	+	0	ID=fig|253813.3.peg.1309	Name=Alpha-D-ribose 1-methylphosphonate 5-triphosphate diphosphatase (EC 3.6.1.63)	Ontology_term=KEGG_ENZYME:3.6.1.63
1	FIG	CDS	1331769	1332443	.	-	0	ID=fig|253813.3.peg.1310	Name=Putative phosphatase YfbT
1	FIG	CDS	1332734	1333747	.	+	2	ID=fig|253813.3.peg.1311	Name=tRNA-dihydrouridine(20/20a) synthase (EC 1.3.1.91)	Ontology_term=KEGG_ENZYME:1.3.1.91
1	FIG	CDS	1333787	1334491	.	-	2	ID=fig|253813.3.peg.1312	Name=CblY, a non-orthologous displacement for alpha-ribazole-5'-phosphate phosphatase
1	FIG	CDS	1334491	1334682	.	-	1	ID=fig|253813.3.peg.1313	Name=CblX, a non-orthologous displasment for Alpha-ribazole-5'-phosphate phosphatase
1	FIG	CDS	1334701	1335495	.	-	1	ID=fig|253813.3.peg.1314	Name=Cobalamin synthase (EC 2.7.8.26)	Ontology_term=KEGG_ENZYME:2.7.8.26
1	FIG	CDS	1335516	1335629	.	-	0	ID=fig|253813.3.peg.1315	Name=hypothetical protein
1	FIG	CDS	1335651	1336673	.	+	0	ID=fig|253813.3.peg.1316	Name=Nicotinate-nucleotide--dimethylbenzimidazole phosphoribosyltransferase (EC 2.4.2.21)	Ontology_term=KEGG_ENZYME:2.4.2.21
1	FIG	CDS	1336722	1337201	.	-	0	ID=fig|253813.3.peg.1317	Name=Transcriptional regulator, AsnC family
1	FIG	CDS	1337330	1337983	.	-	2	ID=fig|253813.3.peg.1318	Name=Hypothetical protein VC0266 (sugar utilization related?)
1	FIG	CDS	1337983	1338639	.	-	1	ID=fig|253813.3.peg.1319	Name=SUCCINOGLYCAN BIOSYNTHESIS PROTEIN EXOI
1	FIG	CDS	1339105	1339896	.	+	1	ID=fig|253813.3.peg.1320	Name=Exopolysacchride production negative regulator ExoR
1	FIG	CDS	1340017	1340853	.	-	1	ID=fig|253813.3.peg.1321	Name=Exodeoxyribonuclease III (EC 3.1.11.2)	Ontology_term=KEGG_ENZYME:3.1.11.2
1	FIG	CDS	1340954	1341661	.	+	2	ID=fig|253813.3.peg.1322	Name=putative membrane protein
1	FIG	CDS	1341836	1342162	.	-	2	ID=fig|253813.3.peg.1323	Name=probable iron binding protein from the HesB_IscA_SufA family
1	FIG	CDS	1342328	1343554	.	+	2	ID=fig|253813.3.peg.1324	Name=dNTP triphosphohydrolase, broad substrate specificity
1	FIG	CDS	1343673	1345430	.	+	0	ID=fig|253813.3.peg.1325	Name=Arginyl-tRNA synthetase (EC 6.1.1.19)	Ontology_term=KEGG_ENZYME:6.1.1.19
1	FIG	CDS	1345633	1348599	.	+	1	ID=fig|253813.3.peg.1326	Name=Soluble lytic murein transglycosylase (EC 3.2.1.-)	Ontology_term=KEGG_ENZYME:3.2.1.-
1	FIG	CDS	1348732	1349751	.	+	1	ID=fig|253813.3.peg.1327	Name=beta-N-acetylglucosaminidase (EC 3.2.1.52)	Ontology_term=KEGG_ENZYME:3.2.1.52
1	FIG	CDS	1349826	1350677	.	+	0	ID=fig|253813.3.peg.1328	Name=Segregation and condensation protein A
1	FIG	CDS	1350670	1351380	.	+	1	ID=fig|253813.3.peg.1329	Name=Segregation and condensation protein B
1	FIG	CDS	1351524	1351757	.	+	0	ID=fig|253813.3.peg.1330	Name=Twin-arginine translocation protein TatA
1	FIG	CDS	1351973	1352638	.	+	2	ID=fig|253813.3.peg.1331	Name=Twin-arginine translocation protein TatB
1	FIG	CDS	1352635	1353471	.	+	1	ID=fig|253813.3.peg.1332	Name=Twin-arginine translocation protein TatC
1	FIG	CDS	1353481	1354830	.	+	1	ID=fig|253813.3.peg.1333	Name=Seryl-tRNA synthetase (EC 6.1.1.11)	Ontology_term=KEGG_ENZYME:6.1.1.11
1	FIG	CDS	1354868	1355635	.	+	2	ID=fig|253813.3.peg.1334	Name=5'-nucleotidase SurE (EC 3.1.3.5)	Ontology_term=KEGG_ENZYME:3.1.3.5
1	FIG	CDS	1355632	1356300	.	+	1	ID=fig|253813.3.peg.1335	Name=Protein-L-isoaspartate O-methyltransferase (EC 2.1.1.77)	Ontology_term=KEGG_ENZYME:2.1.1.77
1	FIG	CDS	1356495	1357733	.	+	0	ID=fig|253813.3.peg.1336	Name=Peptidase family M23
1	FIG	CDS	1357900	1358763	.	-	1	ID=fig|253813.3.peg.1337	Name=ATP-DEPENDENT PROTEASE SUBUNIT
1	FIG	CDS	1358923	1359264	.	+	1	ID=fig|253813.3.peg.1338	Name=Protein translocase subunit YajC
1	FIG	CDS	1359276	1359398	.	-	0	ID=fig|253813.3.peg.1339	Name=hypothetical protein
1	FIG	CDS	1359432	1361708	.	+	0	ID=fig|253813.3.peg.1340	Name=Protein translocase subunit SecD / Protein translocase subunit SecF
1	FIG	CDS	1361711	1362100	.	+	2	ID=fig|253813.3.peg.1341	Name=FIG020313: hypothetical protein
1	FIG	CDS	1362106	1362939	.	+	1	ID=fig|253813.3.peg.1342	Name=Phytoene synthase (EC 2.5.1.32)	Ontology_term=KEGG_ENZYME:2.5.1.32
1	FIG	CDS	1363016	1364422	.	-	2	ID=fig|253813.3.peg.1343	Name=Methylenetetrahydrofolate--tRNA-(uracil-5-)-methyltransferase TrmFO (EC 2.1.1.74)	Ontology_term=KEGG_ENZYME:2.1.1.74
1	FIG	CDS	1364667	1364813	.	-	0	ID=fig|253813.3.peg.1344	Name=FIG00450407: hypothetical protein
1	FIG	CDS	1364847	1365071	.	-	0	ID=fig|253813.3.peg.1345	Name=hypothetical protein
1	FIG	CDS	1365248	1366372	.	+	2	ID=fig|253813.3.peg.1346	Name=Membrane protein
1	FIG	CDS	1366369	1366941	.	+	1	ID=fig|253813.3.peg.1347	Name=FIG00450330: hypothetical protein
1	FIG	tRNA	1367170	1367252	.	+	.	ID=fig|253813.3.rna.21	Name=tRNA-Leu-TAG
1	FIG	tRNA	1367170	1367252	.	+	.	ID=fig|253813.3.rna.21	Name=tRNA-Leu-TAG
1	FIG	tRNA	1367170	1367252	.	+	.	ID=fig|253813.3.rna.21	Name=tRNA-Leu-TAG
1	FIG	CDS	1367317	1368771	.	+	1	ID=fig|253813.3.peg.1348	Name=Cell division trigger factor (EC 5.2.1.8)	Ontology_term=KEGG_ENZYME:5.2.1.8
1	FIG	CDS	1368893	1369351	.	+	2	ID=fig|253813.3.peg.1349	Name=hypothetical protein
1	FIG	CDS	1369468	1370970	.	+	1	ID=fig|253813.3.peg.1350	Name=Aspartyl-tRNA(Asn) amidotransferase subunit B (EC 6.3.5.6) @ Glutamyl-tRNA(Gln) amidotransferase subunit B (EC 6.3.5.7)	Ontology_term=KEGG_ENZYME:6.3.5.6,KEGG_ENZYME:6.3.5.7
1	FIG	CDS	1370970	1371473	.	+	0	ID=fig|253813.3.peg.1351	Name=Acetyltransferase, GNAT family
1	FIG	CDS	1371646	1372056	.	+	1	ID=fig|253813.3.peg.1352	Name=NADH:ubiquinone oxidoreductase 17.2 kD subunit
1	FIG	CDS	1372355	1372810	.	+	2	ID=fig|253813.3.peg.1353	Name=FIG167255: hypothetical protein
1	FIG	CDS	1372820	1373434	.	-	2	ID=fig|253813.3.peg.1354	Name=Leucyl/phenylalanyl-tRNA--protein transferase (EC 2.3.2.6)	Ontology_term=KEGG_ENZYME:2.3.2.6
1	FIG	CDS	1373456	1374835	.	-	2	ID=fig|253813.3.peg.1355	Name=Biotin carboxylase of acetyl-CoA carboxylase (EC 6.3.4.14)	Ontology_term=KEGG_ENZYME:6.3.4.14
1	FIG	CDS	1374872	1375336	.	-	2	ID=fig|253813.3.peg.1356	Name=Biotin carboxyl carrier protein of acetyl-CoA carboxylase
1	FIG	CDS	1375349	1375810	.	-	2	ID=fig|253813.3.peg.1357	Name=3-dehydroquinate dehydratase II (EC 4.2.1.10)	Ontology_term=KEGG_ENZYME:4.2.1.10
1	FIG	CDS	1376046	1376873	.	-	0	ID=fig|253813.3.peg.1358	Name=Protein-disulfide isomerase
1	FIG	CDS	1376924	1378342	.	-	2	ID=fig|253813.3.peg.1359	Name=Putative Zn-dependent protease, contains TPR repeats
1	FIG	CDS	1378517	1379680	.	+	2	ID=fig|253813.3.peg.1360	Name=Valine--pyruvate aminotransferase (EC 2.6.1.66)	Ontology_term=KEGG_ENZYME:2.6.1.66
1	FIG	CDS	1379950	1382703	.	-	1	ID=fig|253813.3.peg.1361	Name=Ribonuclease E (EC 3.1.26.12)	Ontology_term=KEGG_ENZYME:3.1.26.12
1	FIG	CDS	1382706	1382891	.	+	0	ID=fig|253813.3.peg.1362	Name=hypothetical protein
1	FIG	CDS	1383565	1384827	.	+	1	ID=fig|253813.3.peg.1363	Name=N-acetylmuramoyl-L-alanine amidase (EC 3.5.1.28)	Ontology_term=KEGG_ENZYME:3.5.1.28
1	FIG	CDS	1385081	1387546	.	+	2	ID=fig|253813.3.peg.1364	Name=Multimodular transpeptidase-transglycosylase (EC 2.4.1.129) (EC 3.4.-.-)	Ontology_term=KEGG_ENZYME:2.4.1.129,KEGG_ENZYME:3.4.-.-
1	FIG	CDS	1387611	1387799	.	-	0	ID=fig|253813.3.peg.1365	Name=hypothetical protein
1	FIG	CDS	1387897	1388862	.	+	1	ID=fig|253813.3.peg.1366	Name=Peptide chain release factor 2 @ programmed frameshift-containing
1	FIG	CDS	1388964	1389308	.	-	0	ID=fig|253813.3.peg.1367	Name=hypothetical protein
1	FIG	CDS	1389348	1389491	.	-	0	ID=fig|253813.3.peg.1368	Name=hypothetical protein
1	FIG	CDS	1389493	1389957	.	-	1	ID=fig|253813.3.peg.1369	Name=Thiol peroxidase, Bcp-type (EC 1.11.1.15)	Ontology_term=KEGG_ENZYME:1.11.1.15
1	FIG	CDS	1390254	1393649	.	+	0	ID=fig|253813.3.peg.1370	Name=Large exoproteins involved in heme utilization or adhesion
1	FIG	CDS	1393820	1395073	.	-	2	ID=fig|253813.3.peg.1371	Name=Tyrosyl-tRNA synthetase (EC 6.1.1.1)	Ontology_term=KEGG_ENZYME:6.1.1.1
1	FIG	CDS	1395188	1396315	.	+	2	ID=fig|253813.3.peg.1372	Name=Anhydro-N-acetylmuramic acid kinase (EC 2.7.1.170)	Ontology_term=KEGG_ENZYME:2.7.1.170
1	FIG	CDS	1396369	1397043	.	-	1	ID=fig|253813.3.peg.1373	Name=Hydrolase SMc00528, alpha/beta fold family
1	FIG	CDS	1397247	1398413	.	+	0	ID=fig|253813.3.peg.1374	Name=Cysteine desulfurase (EC 2.8.1.7)	Ontology_term=KEGG_ENZYME:2.8.1.7
1	FIG	CDS	1398606	1400129	.	+	0	ID=fig|253813.3.peg.1375	Name=Iron-sulfur cluster assembly protein SufB
1	FIG	CDS	1400234	1400989	.	+	2	ID=fig|253813.3.peg.1376	Name=Iron-sulfur cluster assembly ATPase protein SufC
1	FIG	CDS	1401000	1402268	.	+	0	ID=fig|253813.3.peg.1377	Name=Iron-sulfur cluster assembly protein SufD
1	FIG	CDS	1402330	1403574	.	+	1	ID=fig|253813.3.peg.1378	Name=Cysteine desulfurase (EC 2.8.1.7) > SufS	Ontology_term=KEGG_ENZYME:2.8.1.7
1	FIG	CDS	1403571	1403990	.	+	0	ID=fig|253813.3.peg.1379	Name=PaaD-like protein (DUF59) involved in Fe-S cluster assembly
1	FIG	CDS	1404031	1404951	.	-	1	ID=fig|253813.3.peg.1380	Name=Glycosyl transferase, group 2 family
1	FIG	tRNA	1405182	1405257	.	-	.	ID=fig|253813.3.rna.22	Name=tRNA-Thr-TGT
1	FIG	tRNA	1405182	1405257	.	-	.	ID=fig|253813.3.rna.22	Name=tRNA-Thr-TGT
1	FIG	tRNA	1405182	1405257	.	-	.	ID=fig|253813.3.rna.22	Name=tRNA-Thr-TGT
1	FIG	CDS	1405342	1406172	.	+	1	ID=fig|253813.3.peg.1381	Name=NAD kinase (EC 2.7.1.23)	Ontology_term=KEGG_ENZYME:2.7.1.23
1	FIG	CDS	1406299	1407885	.	+	1	ID=fig|253813.3.peg.1382	Name=ATP-dependent RNA helicase Atu1833
1	FIG	CDS	1407928	1408257	.	-	1	ID=fig|253813.3.peg.1383	Name=Regulator of competence-specific genes
1	FIG	CDS	1408279	1408659	.	-	1	ID=fig|253813.3.peg.1384	Name=Iron-sulfur cluster assembly iron binding protein SufA
1	FIG	CDS	1408868	1409476	.	+	2	ID=fig|253813.3.peg.1385	Name=hypothetical protein
1	FIG	CDS	1409550	1409750	.	+	0	ID=fig|253813.3.peg.1386	Name=Copper chaperone
1	FIG	CDS	1410085	1410759	.	+	1	ID=fig|253813.3.peg.1387	Name=Protein-L-isoaspartate O-methyltransferase (EC 2.1.1.77)	Ontology_term=KEGG_ENZYME:2.1.1.77
1	FIG	CDS	1410911	1412269	.	+	2	ID=fig|253813.3.peg.1388	Name=Type I secretion outer membrane protein, TolC family
1	FIG	CDS	1412486	1413214	.	+	2	ID=fig|253813.3.peg.1389	Name=Cell division organizing protein PopZ
1	FIG	CDS	1413348	1416080	.	+	0	ID=fig|253813.3.peg.1390	Name=Valyl-tRNA synthetase (EC 6.1.1.9)	Ontology_term=KEGG_ENZYME:6.1.1.9
1	FIG	CDS	1416479	1417741	.	+	2	ID=fig|253813.3.peg.1391	Name=Membrane protein involved in aromatic hydrocarbon degradation
1	FIG	CDS	1417807	1418682	.	-	1	ID=fig|253813.3.peg.1392	Name=2-hydroxy-3-oxopropionate reductase (EC 1.1.1.60)	Ontology_term=KEGG_ENZYME:1.1.1.60
1	FIG	CDS	1418721	1419341	.	-	0	ID=fig|253813.3.peg.1393	Name=Uncharacterized glutathione S-transferase-like protein
1	FIG	CDS	1419469	1420308	.	-	1	ID=fig|253813.3.peg.1394	Name=ABC transporter, permease protein (cluster 3, basic aa/glutamine/opines)
1	FIG	CDS	1420305	1421027	.	-	0	ID=fig|253813.3.peg.1395	Name=ABC transporter, permease protein (cluster 3, basic aa/glutamine/opines)
1	FIG	CDS	1421162	1421968	.	-	2	ID=fig|253813.3.peg.1396	Name=ABC transporter, substrate-binding protein (cluster 3, basic aa/glutamine/opines)
1	FIG	CDS	1422307	1422810	.	-	1	ID=fig|253813.3.peg.1397	Name=Molybdopterin-guanine dinucleotide biosynthesis protein MobB
1	FIG	CDS	1422807	1423451	.	-	0	ID=fig|253813.3.peg.1398	Name=Molybdenum cofactor guanylyltransferase (EC 2.7.7.77)	Ontology_term=KEGG_ENZYME:2.7.7.77
1	FIG	CDS	1423448	1424371	.	-	2	ID=fig|253813.3.peg.1399	Name=putative membrane protein
1	FIG	CDS	1424461	1425450	.	-	1	ID=fig|253813.3.peg.1400	Name=Cyclic pyranopterin phosphate synthase (MoaA) (EC 4.1.99.18)	Ontology_term=KEGG_ENZYME:4.1.99.18
1	FIG	CDS	1425770	1426132	.	+	2	ID=fig|253813.3.peg.1401	Name=FIG00899427: hypothetical protein
1	FIG	CDS	1426215	1427834	.	-	0	ID=fig|253813.3.peg.1402	Name=Fumarate hydratase class I (EC 4.2.1.2)	Ontology_term=KEGG_ENZYME:4.2.1.2
1	FIG	CDS	1428171	1430165	.	+	0	ID=fig|253813.3.peg.1403	Name=hypothetical protein
1	FIG	CDS	1430417	1431025	.	-	2	ID=fig|253813.3.peg.1404	Name=hypothetical protein
1	FIG	CDS	1431230	1432279	.	+	2	ID=fig|253813.3.peg.1405	Name=Lipoate-protein ligase A
1	FIG	CDS	1432372	1433997	.	+	1	ID=fig|253813.3.peg.1406	Name=Bis-ABC ATPase SMa0036
1	FIG	CDS	1434040	1434819	.	-	1	ID=fig|253813.3.peg.1407	Name=2,3-butanediol dehydrogenase, S-alcohol forming, (S)-acetoin-specific (EC 1.1.1.76)	Ontology_term=KEGG_ENZYME:1.1.1.76
1	FIG	CDS	1435045	1435887	.	+	1	ID=fig|253813.3.peg.1408	Name=Methionine ABC transporter substrate-binding protein
1	FIG	tRNA	1436024	1436100	.	+	.	ID=fig|253813.3.rna.23	Name=tRNA-Arg-CCG
1	FIG	tRNA	1436024	1436100	.	+	.	ID=fig|253813.3.rna.23	Name=tRNA-Arg-CCG
1	FIG	tRNA	1436024	1436100	.	+	.	ID=fig|253813.3.rna.23	Name=tRNA-Arg-CCG
1	FIG	CDS	1436336	1436722	.	+	2	ID=fig|253813.3.peg.1409	Name=hypothetical protein
1	FIG	CDS	1436789	1436902	.	+	2	ID=fig|253813.3.peg.1410	Name=hypothetical protein
1	FIG	CDS	1436944	1437387	.	+	1	ID=fig|253813.3.peg.1411	Name=hypothetical protein
1	FIG	CDS	1437438	1437683	.	-	0	ID=fig|253813.3.peg.1412	Name=hypothetical protein
1	FIG	CDS	1437990	1438877	.	+	0	ID=fig|253813.3.peg.1413	Name=Membrane protease family protein y2843
1	FIG	tRNA	1439044	1439120	.	-	.	ID=fig|253813.3.rna.24	Name=tRNA-Asp-GTC
1	FIG	tRNA	1439044	1439120	.	-	.	ID=fig|253813.3.rna.24	Name=tRNA-Asp-GTC
1	FIG	tRNA	1439044	1439120	.	-	.	ID=fig|253813.3.rna.24	Name=tRNA-Asp-GTC
1	FIG	CDS	1439356	1439595	.	-	1	ID=fig|253813.3.peg.1414	Name=hypothetical protein
1	FIG	CDS	1439691	1439837	.	+	0	ID=fig|253813.3.peg.1415	Name=hypothetical protein
1	FIG	CDS	1439852	1440238	.	-	2	ID=fig|253813.3.peg.1416	Name=hypothetical protein
1	FIG	CDS	1440335	1440634	.	-	2	ID=fig|253813.3.peg.1417	Name=hypothetical protein
1	FIG	tRNA	1440668	1440741	.	-	.	ID=fig|253813.3.rna.25	Name=tRNA-Gly-CCC
1	FIG	tRNA	1440668	1440741	.	-	.	ID=fig|253813.3.rna.25	Name=tRNA-Gly-CCC
1	FIG	tRNA	1440668	1440741	.	-	.	ID=fig|253813.3.rna.25	Name=tRNA-Gly-CCC
1	FIG	CDS	1440939	1441826	.	+	0	ID=fig|253813.3.peg.1418	Name=Transcription regulator [contains diacylglycerol kinase catalytic domain]
1	FIG	CDS	1442307	1443461	.	+	0	ID=fig|253813.3.peg.1419	Name=Septum-associated rare lipoprotein A
1	FIG	CDS	1443517	1444701	.	+	1	ID=fig|253813.3.peg.1420	Name=D-alanyl-D-alanine carboxypeptidase (EC 3.4.16.4)	Ontology_term=KEGG_ENZYME:3.4.16.4
1	FIG	CDS	1444881	1445525	.	+	0	ID=fig|253813.3.peg.1421	Name=Thymidylate kinase (EC 2.7.4.9)	Ontology_term=KEGG_ENZYME:2.7.4.9
1	FIG	CDS	1445522	1446598	.	+	2	ID=fig|253813.3.peg.1422	Name=DNA polymerase III delta prime subunit (EC 2.7.7.7)	Ontology_term=KEGG_ENZYME:2.7.7.7
1	FIG	CDS	1446671	1448218	.	+	2	ID=fig|253813.3.peg.1423	Name=Methionyl-tRNA synthetase (EC 6.1.1.10)	Ontology_term=KEGG_ENZYME:6.1.1.10
1	FIG	CDS	1448226	1449014	.	+	0	ID=fig|253813.3.peg.1424	Name=Uncharacterized metal-dependent hydrolase YcfH
1	FIG	CDS	1449020	1449838	.	+	2	ID=fig|253813.3.peg.1425	Name=Metal-dependent hydrolases of the beta-lactamase superfamily I; PhnP protein
1	FIG	CDS	1449897	1451702	.	-	0	ID=fig|253813.3.peg.1426	Name=Beta-(1-->2)glucan export ATP-binding/permease protein NdvA (EC 3.6.3.42)	Ontology_term=KEGG_ENZYME:3.6.3.42
1	FIG	CDS	1451860	1451979	.	-	1	ID=fig|253813.3.peg.1427	Name=hypothetical protein
1	FIG	CDS	1452033	1453013	.	+	0	ID=fig|253813.3.peg.1428	Name=Ribosomal large subunit pseudouridine synthase C (EC 5.4.99.24)	Ontology_term=KEGG_ENZYME:5.4.99.24
1	FIG	CDS	1453016	1453939	.	+	2	ID=fig|253813.3.peg.1429	Name=Carboxylate/Amino Acid/Amine Transporter, membrane protein
1	FIG	CDS	1453936	1454607	.	+	1	ID=fig|253813.3.peg.1430	Name=Similar to phosphoglycolate phosphatase, clustered with ribosomal large subunit pseudouridine synthase C
1	FIG	CDS	1454630	1455412	.	+	2	ID=fig|253813.3.peg.1431	Name=Chaperone required for the assembly of the mitochondrial F1-ATPase
1	FIG	CDS	1455620	1457029	.	-	2	ID=fig|253813.3.peg.1432	Name=Glutamine synthetase type I (EC 6.3.1.2)	Ontology_term=KEGG_ENZYME:6.3.1.2
1	FIG	CDS	1457075	1457413	.	-	2	ID=fig|253813.3.peg.1433	Name=Nitrogen regulatory protein P-II
1	FIG	CDS	1457815	1459326	.	+	1	ID=fig|253813.3.peg.1434	Name=NAD(P)H-hydrate epimerase (EC 5.1.99.6) / ADP-dependent (S)-NAD(P)H-hydrate dehydratase (EC 4.2.1.136)	Ontology_term=KEGG_ENZYME:5.1.99.6,KEGG_ENZYME:4.2.1.136
1	FIG	CDS	1459315	1459575	.	-	1	ID=fig|253813.3.peg.1435	Name=hypothetical protein
1	FIG	CDS	1459592	1460293	.	-	2	ID=fig|253813.3.peg.1436	Name=Phosphoglycolate phosphatase (EC 3.1.3.18)	Ontology_term=KEGG_ENZYME:3.1.3.18
1	FIG	CDS	1460489	1461187	.	+	2	ID=fig|253813.3.peg.1437	Name=Ribose 5-phosphate isomerase A (EC 5.3.1.6)	Ontology_term=KEGG_ENZYME:5.3.1.6
1	FIG	CDS	1461226	1461771	.	+	1	ID=fig|253813.3.peg.1438	Name=FIG00450672: hypothetical protein
1	FIG	CDS	1461870	1463264	.	+	0	ID=fig|253813.3.peg.1439	Name=Glutathione reductase (EC 1.8.1.7)	Ontology_term=KEGG_ENZYME:1.8.1.7
1	FIG	CDS	1463459	1464838	.	+	2	ID=fig|253813.3.peg.1440	Name=2-keto-3-deoxy-D-arabino-heptulosonate-7-phosphate synthase II (EC 2.5.1.54)	Ontology_term=KEGG_ENZYME:2.5.1.54
1	FIG	CDS	1464950	1465300	.	+	2	ID=fig|253813.3.peg.1441	Name=Diacylglycerol kinase (EC 2.7.1.107)	Ontology_term=KEGG_ENZYME:2.7.1.107
1	FIG	CDS	1465394	1467046	.	+	2	ID=fig|253813.3.peg.1442	Name=NAD synthetase (EC 6.3.1.5) / Glutamine amidotransferase chain of NAD synthetase	Ontology_term=KEGG_ENZYME:6.3.1.5
1	FIG	CDS	1467058	1468431	.	+	1	ID=fig|253813.3.peg.1443	Name=Glutamyl-tRNA(Gln) synthetase (EC 6.1.1.24)	Ontology_term=KEGG_ENZYME:6.1.1.24
1	FIG	CDS	1468630	1468773	.	+	1	ID=fig|253813.3.peg.1444	Name=hypothetical protein
1	FIG	CDS	1469204	1471525	.	-	2	ID=fig|253813.3.peg.1445	Name=NAD-dependent malic enzyme (EC 1.1.1.38)	Ontology_term=KEGG_ENZYME:1.1.1.38
1	FIG	CDS	1471982	1473073	.	+	2	ID=fig|253813.3.peg.1446	Name=Citrate synthase (si) (EC 2.3.3.1)	Ontology_term=KEGG_ENZYME:2.3.3.1
1	FIG	CDS	1473250	1474107	.	+	1	ID=fig|253813.3.peg.1447	Name=Ser/Thr protein phosphatase family protein, UDP-2,3-diacylglucosamine hydrolase (EC 3.6.1.-) homolog	Ontology_term=KEGG_ENZYME:3.6.1.-
1	FIG	CDS	1474104	1475165	.	+	0	ID=fig|253813.3.peg.1448	Name=Glycosyltransferase
1	FIG	CDS	1475135	1476115	.	-	2	ID=fig|253813.3.peg.1449	Name=L-alanine-DL-glutamate epimerase (EC 5.1.1.n1)
1	FIG	CDS	1476177	1477352	.	+	0	ID=fig|253813.3.peg.1450	Name=ABC transporter, permease protein (cluster 9, phospholipid)
1	FIG	CDS	1477467	1478327	.	+	0	ID=fig|253813.3.peg.1451	Name=ABC-type transport system involved in resistance to organic solvents, ATPase component
1	FIG	CDS	1478331	1479326	.	+	0	ID=fig|253813.3.peg.1452	Name=ABC transporter involved in resistance to organic solvents, substrate-binding protein 2
1	FIG	CDS	1479323	1479952	.	+	2	ID=fig|253813.3.peg.1453	Name=Membrane lipoprotein lipid attachment site containing protein
1	FIG	CDS	1480200	1480370	.	+	0	ID=fig|253813.3.peg.1454	Name=hypothetical protein
1	FIG	CDS	1480442	1485313	.	-	2	ID=fig|253813.3.peg.1455	Name=Kinesin-like protein
1	FIG	CDS	1485925	1486248	.	+	1	ID=fig|253813.3.peg.1456	Name=Ferredoxin, 2Fe-2S
1	FIG	CDS	1486287	1486886	.	+	0	ID=fig|253813.3.peg.1457	Name=Thioredoxin reductase (EC 1.8.1.9)	Ontology_term=KEGG_ENZYME:1.8.1.9
1	FIG	CDS	1486896	1487510	.	-	0	ID=fig|253813.3.peg.1458	Name=Mlr0789 protein
1	FIG	CDS	1487672	1488511	.	+	2	ID=fig|253813.3.peg.1459	Name=Dihydropteroate synthase (EC 2.5.1.15)	Ontology_term=KEGG_ENZYME:2.5.1.15
1	FIG	CDS	1488526	1488885	.	+	1	ID=fig|253813.3.peg.1460	Name=Dihydroneopterin aldolase (EC 4.1.2.25)	Ontology_term=KEGG_ENZYME:4.1.2.25
1	FIG	CDS	1488885	1489415	.	+	0	ID=fig|253813.3.peg.1461	Name=2-amino-4-hydroxy-6-hydroxymethyldihydropteridine pyrophosphokinase (EC 2.7.6.3)	Ontology_term=KEGG_ENZYME:2.7.6.3
1	FIG	CDS	1489455	1489988	.	-	0	ID=fig|253813.3.peg.1462	Name=Mlr0777 protein
1	FIG	CDS	1490036	1490164	.	+	2	ID=fig|253813.3.peg.1463	Name=hypothetical protein
1	FIG	CDS	1490193	1491284	.	-	0	ID=fig|253813.3.peg.1464	Name=GTP-binding protein
1	FIG	CDS	1491281	1492741	.	-	2	ID=fig|253813.3.peg.1465	Name=Amino acid regulated cytosolic protein
1	FIG	CDS	1492837	1493337	.	-	1	ID=fig|253813.3.peg.1466	Name=Phosphohistidine phosphatase SixA
1	FIG	CDS	1493735	1494151	.	+	2	ID=fig|253813.3.peg.1467	Name=DksA family protein PA5536 (no Zn-finger)
1	FIG	CDS	1494791	1496038	.	-	2	ID=fig|253813.3.peg.1468	Name=Flagellar biosynthesis protein FliO / Domain of unknown function RL2641.C
1	FIG	CDS	1496451	1499021	.	+	0	ID=fig|253813.3.peg.1469	Name=Two-component system sensor histidine kinase
1	FIG	CDS	1499025	1500251	.	+	0	ID=fig|253813.3.peg.1470	Name=NAD(FAD)-utilizing dehydrogenases
1	FIG	CDS	1500284	1501606	.	+	2	ID=fig|253813.3.peg.1471	Name=Beta-lactamase class C-like and penicillin binding proteins (PBPs) superfamily
1	FIG	CDS	1501590	1502831	.	-	0	ID=fig|253813.3.peg.1472	Name=Small-conductance mechanosensitive channel
1	FIG	CDS	1502987	1503577	.	-	2	ID=fig|253813.3.peg.1473	Name=hypothetical protein
1	FIG	CDS	1503873	1507658	.	-	0	ID=fig|253813.3.peg.1474	Name=Ribonucleotide reductase of class II (coenzyme B12-dependent) (EC 1.17.4.1)	Ontology_term=KEGG_ENZYME:1.17.4.1
1	FIG	CDS	1508360	1508848	.	-	2	ID=fig|253813.3.peg.1475	Name=Bis(5'-nucleosyl)-tetraphosphatase (asymmetrical) (EC 3.6.1.17)	Ontology_term=KEGG_ENZYME:3.6.1.17
1	FIG	CDS	1509094	1509591	.	-	1	ID=fig|253813.3.peg.1476	Name=Xanthine-guanine phosphoribosyltransferase (EC 2.4.2.22)	Ontology_term=KEGG_ENZYME:2.4.2.22
1	FIG	CDS	1509653	1509811	.	+	2	ID=fig|253813.3.peg.1477	Name=hypothetical protein
1	FIG	CDS	1509837	1509962	.	-	0	ID=fig|253813.3.peg.1478	Name=hypothetical protein
1	FIG	CDS	1510091	1510936	.	-	2	ID=fig|253813.3.peg.1479	Name=Universal stress protein UspA and related nucleotide-binding proteins
1	FIG	CDS	1511011	1511769	.	-	1	ID=fig|253813.3.peg.1480	Name=ADP-ribose pyrophosphatase of COG1058 family (EC 3.6.1.13)	Ontology_term=KEGG_ENZYME:3.6.1.13
1	FIG	CDS	1511888	1512007	.	-	2	ID=fig|253813.3.peg.1481	Name=hypothetical protein
1	FIG	tRNA	1512034	1512119	.	+	.	ID=fig|253813.3.rna.26	Name=tRNA-Leu-TAA
1	FIG	tRNA	1512034	1512119	.	+	.	ID=fig|253813.3.rna.26	Name=tRNA-Leu-TAA
1	FIG	tRNA	1512034	1512119	.	+	.	ID=fig|253813.3.rna.26	Name=tRNA-Leu-TAA
1	FIG	CDS	1513519	1513824	.	-	1	ID=fig|253813.3.peg.1482	Name=hypothetical protein
1	FIG	CDS	1514079	1515437	.	-	0	ID=fig|253813.3.peg.1483	Name=O-antigen acetylase
1	FIG	CDS	1516061	1517773	.	-	2	ID=fig|253813.3.peg.1484	Name=hypothetical protein
1	FIG	CDS	1517763	1518818	.	-	0	ID=fig|253813.3.peg.1485	Name=hypothetical protein
1	FIG	CDS	1518979	1519275	.	+	1	ID=fig|253813.3.peg.1486	Name=hypothetical protein
1	FIG	CDS	1519491	1519631	.	-	0	ID=fig|253813.3.peg.1487	Name=hypothetical protein
1	FIG	CDS	1519693	1519929	.	+	1	ID=fig|253813.3.peg.1488	Name=hypothetical protein
1	FIG	CDS	1519962	1520159	.	+	0	ID=fig|253813.3.peg.1489	Name=hypothetical protein
1	FIG	CDS	1520956	1522212	.	+	1	ID=fig|253813.3.peg.1490	Name=Threonine dehydratase biosynthetic (EC 4.3.1.19)	Ontology_term=KEGG_ENZYME:4.3.1.19
1	FIG	CDS	1522489	1523910	.	+	1	ID=fig|253813.3.peg.1491	Name=ATP-dependent RNA helicase RhlE
1	FIG	CDS	1524077	1525105	.	+	2	ID=fig|253813.3.peg.1492	Name=Cystathionine beta-synthase (EC 4.2.1.22)	Ontology_term=KEGG_ENZYME:4.2.1.22
1	FIG	CDS	1525108	1525851	.	+	1	ID=fig|253813.3.peg.1493	Name=Ser-tRNA(Ala) deacylase @ Gly-tRNA(Ala) deacylase
1	FIG	CDS	1525866	1526720	.	+	0	ID=fig|253813.3.peg.1494	Name=3-mercaptopyruvate sulfurtransferase (EC 2.8.1.2)	Ontology_term=KEGG_ENZYME:2.8.1.2
1	FIG	CDS	1526723	1527244	.	+	2	ID=fig|253813.3.peg.1495	Name=Acetyltransferase, GNAT family
1	FIG	CDS	1527246	1528034	.	-	0	ID=fig|253813.3.peg.1496	Name=Diguanylate cyclase/phosphodiesterase domain 1 (GGDEF)
1	FIG	CDS	1528393	1528554	.	-	1	ID=fig|253813.3.peg.1497	Name=hypothetical protein
1	FIG	CDS	1528538	1528687	.	-	2	ID=fig|253813.3.peg.1498	Name=hypothetical protein
1	FIG	CDS	1528807	1530297	.	-	1	ID=fig|253813.3.peg.1499	Name=Acetyl-CoA hydrolase/transferase family protein
1	FIG	CDS	1530648	1531025	.	+	0	ID=fig|253813.3.peg.1500	Name=Histone acetyltransferase HPA2 and related acetyltransferases
1	FIG	CDS	1531238	1532083	.	-	2	ID=fig|253813.3.peg.1501	Name=Ser-tRNA(Ala) deacylase @ Gly-tRNA(Ala) deacylase
1	FIG	CDS	1532239	1533225	.	-	1	ID=fig|253813.3.peg.1502	Name=Sodium/bile acid symporter family
1	FIG	CDS	1533393	1534400	.	-	0	ID=fig|253813.3.peg.1503	Name=UDP-glucose 4-epimerase (EC 5.1.3.2)	Ontology_term=KEGG_ENZYME:5.1.3.2
1	FIG	CDS	1534558	1535382	.	+	1	ID=fig|253813.3.peg.1504	Name=Nucleoside triphosphate pyrophosphohydrolase MazG (EC 3.6.1.8)	Ontology_term=KEGG_ENZYME:3.6.1.8
1	FIG	CDS	1535500	1536105	.	-	1	ID=fig|253813.3.peg.1505	Name=Nitrilotriacetate monooxygenase component B (EC 1.14.13.-)	Ontology_term=KEGG_ENZYME:1.14.13.-
1	FIG	CDS	1536144	1536728	.	-	0	ID=fig|253813.3.peg.1506	Name=Nitroreductase family protein
1	FIG	CDS	1536980	1538149	.	+	2	ID=fig|253813.3.peg.1507	Name=FIG00450738: hypothetical protein
1	FIG	CDS	1538266	1540236	.	-	1	ID=fig|253813.3.peg.1508	Name=Threonyl-tRNA synthetase (EC 6.1.1.3)	Ontology_term=KEGG_ENZYME:6.1.1.3
1	FIG	CDS	1540541	1541758	.	-	2	ID=fig|253813.3.peg.1509	Name=D-alanyl-D-alanine carboxypeptidase (EC 3.4.16.4)	Ontology_term=KEGG_ENZYME:3.4.16.4
1	FIG	CDS	1541930	1542301	.	-	2	ID=fig|253813.3.peg.1510	Name=Membrane protein insertion efficiency factor YidD
1	FIG	CDS	1542310	1542750	.	-	1	ID=fig|253813.3.peg.1511	Name=Putative iron-sulfur cluster assembly scaffold protein for SUF system, SufE2
1	FIG	CDS	1543023	1543643	.	+	0	ID=fig|253813.3.peg.1512	Name=GTP cyclohydrolase I (EC 3.5.4.16) type 1	Ontology_term=KEGG_ENZYME:3.5.4.16
1	FIG	CDS	1543664	1544089	.	+	2	ID=fig|253813.3.peg.1513	Name=Phosphoribosyl-AMP cyclohydrolase (EC 3.5.4.19)	Ontology_term=KEGG_ENZYME:3.5.4.19
1	FIG	CDS	1544327	1545271	.	+	2	ID=fig|253813.3.peg.1514	Name=Patatin-like phospholipase domain protein
1	FIG	tRNA	1545523	1545607	.	+	.	ID=fig|253813.3.rna.27	Name=tRNA-Leu-GAG
1	FIG	tRNA	1545523	1545607	.	+	.	ID=fig|253813.3.rna.27	Name=tRNA-Leu-GAG
1	FIG	tRNA	1545523	1545607	.	+	.	ID=fig|253813.3.rna.27	Name=tRNA-Leu-GAG
1	FIG	tRNA	1545826	1545910	.	+	.	ID=fig|253813.3.rna.28	Name=tRNA-Leu-GAG
1	FIG	tRNA	1545826	1545910	.	+	.	ID=fig|253813.3.rna.28	Name=tRNA-Leu-GAG
1	FIG	tRNA	1545826	1545910	.	+	.	ID=fig|253813.3.rna.28	Name=tRNA-Leu-GAG
1	FIG	CDS	1546042	1546254	.	+	1	ID=fig|253813.3.peg.1515	Name=Molybdate-binding domain of ModE
1	FIG	CDS	1546289	1547413	.	-	2	ID=fig|253813.3.peg.1516	Name=CAIB/BAIF family protein
1	FIG	CDS	1547541	1548725	.	-	0	ID=fig|253813.3.peg.1517	Name=Glutaryl-CoA dehydrogenase (EC 1.3.8.6)	Ontology_term=KEGG_ENZYME:1.3.8.6
1	FIG	CDS	1548821	1549756	.	+	2	ID=fig|253813.3.peg.1518	Name=Transcriptional regulator, LysR family
1	FIG	CDS	1549726	1550709	.	-	1	ID=fig|253813.3.peg.1519	Name=Luciferase-like monooxygenase YhbW
1	FIG	CDS	1550809	1553898	.	-	1	ID=fig|253813.3.peg.1520	Name=RND efflux system, inner membrane transporter
1	FIG	CDS	1553911	1555041	.	-	1	ID=fig|253813.3.peg.1521	Name=RND efflux system, membrane fusion protein
1	FIG	CDS	1555189	1555734	.	+	1	ID=fig|253813.3.peg.1522	Name=Transcriptional regulator, AcrR family
1	FIG	CDS	1555900	1557033	.	-	1	ID=fig|253813.3.peg.1523	Name=Queuine tRNA-ribosyltransferase (EC 2.4.2.29)	Ontology_term=KEGG_ENZYME:2.4.2.29
1	FIG	CDS	1557074	1558144	.	-	2	ID=fig|253813.3.peg.1524	Name=S-adenosylmethionine:tRNA ribosyltransferase-isomerase (EC 2.4.99.17)	Ontology_term=KEGG_ENZYME:2.4.99.17
1	FIG	CDS	1558244	1558750	.	-	2	ID=fig|253813.3.peg.1525	Name=Peptidyl-prolyl cis-trans isomerase (EC 5.2.1.8)	Ontology_term=KEGG_ENZYME:5.2.1.8
1	FIG	CDS	1558928	1559494	.	-	2	ID=fig|253813.3.peg.1526	Name=Peptidyl-prolyl cis-trans isomerase (EC 5.2.1.8)	Ontology_term=KEGG_ENZYME:5.2.1.8
1	FIG	CDS	1559514	1560008	.	-	0	ID=fig|253813.3.peg.1527	Name=Phosphopantetheine adenylyltransferase (EC 2.7.7.3)	Ontology_term=KEGG_ENZYME:2.7.7.3
1	FIG	CDS	1560203	1560352	.	+	2	ID=fig|253813.3.peg.1528	Name=FIG00450510: hypothetical protein
1	FIG	CDS	1560485	1563295	.	-	2	ID=fig|253813.3.peg.1529	Name=DNA gyrase subunit A (EC 5.99.1.3)	Ontology_term=KEGG_ENZYME:5.99.1.3
1	FIG	CDS	1563330	1563482	.	-	0	ID=fig|253813.3.peg.1530	Name=hypothetical protein
1	FIG	CDS	1563546	1564175	.	+	0	ID=fig|253813.3.peg.1531	Name=MarC family integral membrane protein
1	FIG	CDS	1564217	1565089	.	-	2	ID=fig|253813.3.peg.1532	Name=Phosphonate ABC transporter permease protein PhnE1 (TC 3.A.1.9.1)
1	FIG	CDS	1565157	1566029	.	-	0	ID=fig|253813.3.peg.1533	Name=Phosphonate ABC transporter permease protein PhnE2 (TC 3.A.1.9.1)
1	FIG	CDS	1566094	1567035	.	-	1	ID=fig|253813.3.peg.1534	Name=Phosphonate ABC transporter substrate-binding protein PhnD (TC 3.A.1.9.1)
1	FIG	CDS	1567094	1567921	.	-	2	ID=fig|253813.3.peg.1535	Name=Phosphonate ABC transporter ATP-binding protein PhnC (TC 3.A.1.9.1)
1	FIG	CDS	1568024	1568608	.	-	2	ID=fig|253813.3.peg.1536	Name=Ribose 1,5-bisphosphate phosphokinase PhnN (EC 2.7.4.23)	Ontology_term=KEGG_ENZYME:2.7.4.23
1	FIG	CDS	1568608	1569747	.	-	1	ID=fig|253813.3.peg.1537	Name=Alpha-D-ribose 1-methylphosphonate 5-triphosphate diphosphatase (EC 3.6.1.63)	Ontology_term=KEGG_ENZYME:3.6.1.63
1	FIG	CDS	1569740	1570396	.	-	2	ID=fig|253813.3.peg.1538	Name=Phosphonate utilization associated acetyltransferase
1	FIG	CDS	1570393	1571112	.	-	1	ID=fig|253813.3.peg.1539	Name=Alpha-D-ribose 1-methylphosphonate 5-triphosphate synthase subunit PhnL (EC 2.7.8.37)	Ontology_term=KEGG_ENZYME:2.7.8.37
1	FIG	CDS	1571180	1571968	.	-	2	ID=fig|253813.3.peg.1540	Name=Phosphonates utilization ATP-binding protein PhnK
1	FIG	CDS	1571965	1572858	.	-	1	ID=fig|253813.3.peg.1541	Name=Alpha-D-ribose 1-methylphosphonate 5-phosphate C-P lyase (EC 4.7.1.1)	Ontology_term=KEGG_ENZYME:4.7.1.1
1	FIG	CDS	1572855	1574024	.	-	0	ID=fig|253813.3.peg.1542	Name=Alpha-D-ribose 1-methylphosphonate 5-triphosphate synthase subunit PhnI (EC 2.7.8.37)	Ontology_term=KEGG_ENZYME:2.7.8.37
1	FIG	CDS	1574028	1574639	.	-	0	ID=fig|253813.3.peg.1543	Name=Alpha-D-ribose 1-methylphosphonate 5-triphosphate synthase subunit PhnH (EC 2.7.8.37)	Ontology_term=KEGG_ENZYME:2.7.8.37
1	FIG	CDS	1574639	1575166	.	-	2	ID=fig|253813.3.peg.1544	Name=Alpha-D-ribose 1-methylphosphonate 5-triphosphate synthase subunit PhnG (EC 2.7.8.37)	Ontology_term=KEGG_ENZYME:2.7.8.37
1	FIG	CDS	1575284	1576069	.	+	2	ID=fig|253813.3.peg.1545	Name=Transcriptional regulator PhnF
1	FIG	CDS	1576324	1576749	.	+	1	ID=fig|253813.3.peg.1546	Name=Arsenate reductase (EC 1.20.4.1) glutaredoxin-coupled, glutaredoxin-like family	Ontology_term=KEGG_ENZYME:1.20.4.1
1	FIG	CDS	1576966	1577487	.	-	1	ID=fig|253813.3.peg.1547	Name=Single-stranded DNA-binding protein
1	FIG	CDS	1578342	1581266	.	+	0	ID=fig|253813.3.peg.1548	Name=Excinuclease ABC subunit A
1	FIG	CDS	1581295	1582047	.	-	1	ID=fig|253813.3.peg.1549	Name=FIG00451283: hypothetical protein
1	FIG	CDS	1582055	1582171	.	-	2	ID=fig|253813.3.peg.1550	Name=hypothetical protein
1	FIG	CDS	1582177	1582452	.	-	1	ID=fig|253813.3.peg.1551	Name=DNA-binding protein HU-beta
1	FIG	CDS	1582631	1585054	.	-	2	ID=fig|253813.3.peg.1552	Name=ATP-dependent protease La (EC 3.4.21.53) Type I	Ontology_term=KEGG_ENZYME:3.4.21.53
1	FIG	CDS	1585330	1586604	.	-	1	ID=fig|253813.3.peg.1553	Name=ATP-dependent Clp protease ATP-binding subunit ClpX
1	FIG	CDS	1587004	1587633	.	-	1	ID=fig|253813.3.peg.1554	Name=ATP-dependent Clp protease proteolytic subunit (EC 3.4.21.92)	Ontology_term=KEGG_ENZYME:3.4.21.92
1	FIG	CDS	1587721	1589139	.	-	1	ID=fig|253813.3.peg.1555	Name=Ribosome LSU-associated GTP-binding protein HflX
1	FIG	CDS	1589351	1589587	.	-	2	ID=fig|253813.3.peg.1556	Name=RNA-binding protein Hfq
1	FIG	CDS	1589796	1590638	.	-	0	ID=fig|253813.3.peg.1557	Name=hypothetical protein
1	FIG	CDS	1590713	1592089	.	-	2	ID=fig|253813.3.peg.1558	Name=Trk potassium uptake system protein TrkA
1	FIG	CDS	1592111	1593472	.	-	2	ID=fig|253813.3.peg.1559	Name=Nitrogen regulation protein NtrX
1	FIG	CDS	1593474	1595789	.	-	0	ID=fig|253813.3.peg.1560	Name=Nitrogen regulation protein NtrY (EC 2.7.3.-)	Ontology_term=KEGG_ENZYME:2.7.3.-
1	FIG	CDS	1595866	1597335	.	-	1	ID=fig|253813.3.peg.1561	Name=Nitrogen regulation protein NR(I), GlnG (NtrC)
1	FIG	CDS	1597332	1598480	.	-	0	ID=fig|253813.3.peg.1562	Name=Nitrogen regulation protein NtrB (EC 2.7.13.3)	Ontology_term=KEGG_ENZYME:2.7.13.3
1	FIG	CDS	1598480	1599436	.	-	2	ID=fig|253813.3.peg.1563	Name=tRNA-dihydrouridine synthase DusB
1	FIG	CDS	1599490	1599618	.	+	1	ID=fig|253813.3.peg.1564	Name=hypothetical protein
1	FIG	CDS	1599623	1600861	.	+	2	ID=fig|253813.3.peg.1565	Name=2-C-methyl-D-erythritol 4-phosphate cytidylyltransferase (EC 2.7.7.60) / 2-C-methyl-D-erythritol 2,4-cyclodiphosphate synthase (EC 4.6.1.12)	Ontology_term=KEGG_ENZYME:2.7.7.60,KEGG_ENZYME:4.6.1.12
1	FIG	CDS	1600858	1601355	.	+	1	ID=fig|253813.3.peg.1566	Name=Nicotinamide-nucleotide amidase (EC 3.5.1.42)	Ontology_term=KEGG_ENZYME:3.5.1.42
1	FIG	CDS	1601352	1601759	.	-	0	ID=fig|253813.3.peg.1567	Name=Ribosome association toxin RatA
1	FIG	CDS	1601814	1602776	.	-	0	ID=fig|253813.3.peg.1568	Name=Lipoyl synthase (EC 2.8.1.8)	Ontology_term=KEGG_ENZYME:2.8.1.8
1	FIG	CDS	1602901	1603116	.	-	1	ID=fig|253813.3.peg.1569	Name=FIG00450177: hypothetical protein
1	FIG	CDS	1603277	1604722	.	-	2	ID=fig|253813.3.peg.1570	Name=Dihydrolipoamide dehydrogenase of pyruvate dehydrogenase complex (EC 1.8.1.4)	Ontology_term=KEGG_ENZYME:1.8.1.4
1	FIG	CDS	1604740	1605327	.	-	1	ID=fig|253813.3.peg.1571	Name=hypothetical protein
1	FIG	CDS	1605382	1606722	.	-	1	ID=fig|253813.3.peg.1572	Name=Dihydrolipoamide acetyltransferase component of pyruvate dehydrogenase complex (EC 2.3.1.12)	Ontology_term=KEGG_ENZYME:2.3.1.12
1	FIG	CDS	1606736	1608124	.	-	2	ID=fig|253813.3.peg.1573	Name=Pyruvate dehydrogenase E1 component beta subunit (EC 1.2.4.1)	Ontology_term=KEGG_ENZYME:1.2.4.1
1	FIG	CDS	1608143	1609183	.	-	2	ID=fig|253813.3.peg.1574	Name=Pyruvate dehydrogenase E1 component alpha subunit (EC 1.2.4.1)	Ontology_term=KEGG_ENZYME:1.2.4.1
1	FIG	CDS	1609420	1609749	.	-	1	ID=fig|253813.3.peg.1575	Name=Cell division protein DivIC (FtsB), stabilizes FtsL against RasP cleavage
1	FIG	CDS	1610063	1610416	.	-	2	ID=fig|253813.3.peg.1576	Name=Protein of unknown function DUF1428
1	FIG	CDS	1610645	1611226	.	-	2	ID=fig|253813.3.peg.1577	Name=SAM-dependent methyltransferase
1	FIG	CDS	1611338	1612615	.	-	2	ID=fig|253813.3.peg.1578	Name=Enolase (EC 4.2.1.11)	Ontology_term=KEGG_ENZYME:4.2.1.11
1	FIG	CDS	1612746	1613579	.	-	0	ID=fig|253813.3.peg.1579	Name=2-Keto-3-deoxy-D-manno-octulosonate-8-phosphate synthase (EC 2.5.1.55)	Ontology_term=KEGG_ENZYME:2.5.1.55
1	FIG	CDS	1613576	1614478	.	-	2	ID=fig|253813.3.peg.1580	Name=HYPOTHETICAL/UNKNOWN PROTEIN
1	FIG	CDS	1614482	1616110	.	-	2	ID=fig|253813.3.peg.1581	Name=CTP synthase (EC 6.3.4.2)	Ontology_term=KEGG_ENZYME:6.3.4.2
1	FIG	CDS	1616327	1617016	.	-	2	ID=fig|253813.3.peg.1582	Name=hypothetical protein
1	FIG	CDS	1617248	1617697	.	-	2	ID=fig|253813.3.peg.1583	Name=Protein translocase membrane subunit SecG
1	FIG	CDS	1617861	1618625	.	-	0	ID=fig|253813.3.peg.1584	Name=Triosephosphate isomerase (EC 5.3.1.1)	Ontology_term=KEGG_ENZYME:5.3.1.1
1	FIG	CDS	1618853	1620739	.	+	2	ID=fig|253813.3.peg.1585	Name=Peptidyl-prolyl cis-trans isomerase PpiD (EC 5.2.1.8)	Ontology_term=KEGG_ENZYME:5.2.1.8
1	FIG	CDS	1620760	1621779	.	+	1	ID=fig|253813.3.peg.1586	Name=Anthranilate phosphoribosyltransferase (EC 2.4.2.18)	Ontology_term=KEGG_ENZYME:2.4.2.18
1	FIG	CDS	1621796	1622596	.	+	2	ID=fig|253813.3.peg.1587	Name=Indole-3-glycerol phosphate synthase (EC 4.1.1.48)	Ontology_term=KEGG_ENZYME:4.1.1.48
1	FIG	CDS	1622600	1623076	.	+	2	ID=fig|253813.3.peg.1588	Name=Cyclic pyranopterin monophosphate synthase accessory protein
1	FIG	CDS	1623228	1624442	.	+	0	ID=fig|253813.3.peg.1589	Name=Molybdopterin molybdenumtransferase (EC 2.10.1.1)	Ontology_term=KEGG_ENZYME:2.10.1.1
1	FIG	CDS	1624563	1625285	.	+	0	ID=fig|253813.3.peg.1590	Name=SOS-response repressor and protease LexA (EC 3.4.21.88)	Ontology_term=KEGG_ENZYME:3.4.21.88
1	FIG	CDS	1625507	1628053	.	-	2	ID=fig|253813.3.peg.1591	Name=DNA internalization-related competence protein ComEC/Rec2
1	FIG	CDS	1628130	1628273	.	-	0	ID=fig|253813.3.peg.1592	Name=hypothetical protein
1	FIG	CDS	1628286	1629707	.	+	0	ID=fig|253813.3.peg.1593	Name=Glutamyl-tRNA synthetase (EC 6.1.1.17)	Ontology_term=KEGG_ENZYME:6.1.1.17
1	FIG	CDS	1629976	1631268	.	+	1	ID=fig|253813.3.peg.1594	Name=Citrate synthase (si) (EC 2.3.3.1)	Ontology_term=KEGG_ENZYME:2.3.3.1
1	FIG	CDS	1631334	1632521	.	-	0	ID=fig|253813.3.peg.1595	Name=Lipid-A-disaccharide synthase (EC 2.4.1.182)	Ontology_term=KEGG_ENZYME:2.4.1.182
1	FIG	CDS	1632518	1633405	.	-	2	ID=fig|253813.3.peg.1596	Name=UDP-2,3-diacylglucosamine pyrophosphatase
1	FIG	CDS	1633386	1634222	.	-	0	ID=fig|253813.3.peg.1597	Name=Acyl-[acyl-carrier-protein]--UDP-N-acetylglucosamine O-acyltransferase (EC 2.3.1.129)	Ontology_term=KEGG_ENZYME:2.3.1.129
1	FIG	CDS	1634231	1634701	.	-	2	ID=fig|253813.3.peg.1598	Name=3-hydroxyacyl-[acyl-carrier-protein] dehydratase, FabZ form (EC 4.2.1.59)	Ontology_term=KEGG_ENZYME:4.2.1.59
1	FIG	CDS	1634694	1635749	.	-	0	ID=fig|253813.3.peg.1599	Name=UDP-3-O-[3-hydroxymyristoyl] glucosamine N-acyltransferase (EC 2.3.1.191)	Ontology_term=KEGG_ENZYME:2.3.1.191
1	FIG	CDS	1635801	1638167	.	-	0	ID=fig|253813.3.peg.1600	Name=Outer membrane protein assembly factor YaeT
1	FIG	CDS	1638494	1639633	.	-	2	ID=fig|253813.3.peg.1601	Name=Intramembrane protease RasP/YluC, implicated in cell division based on FtsL cleavage
1	FIG	CDS	1639661	1640473	.	-	2	ID=fig|253813.3.peg.1602	Name=Phosphatidate cytidylyltransferase (EC 2.7.7.41)	Ontology_term=KEGG_ENZYME:2.7.7.41
1	FIG	CDS	1640558	1641325	.	-	2	ID=fig|253813.3.peg.1603	Name=Undecaprenyl diphosphate synthase (EC 2.5.1.31)	Ontology_term=KEGG_ENZYME:2.5.1.31
1	FIG	CDS	1641514	1642074	.	-	1	ID=fig|253813.3.peg.1604	Name=Ribosome recycling factor
1	FIG	CDS	1642122	1642844	.	-	0	ID=fig|253813.3.peg.1605	Name=Uridine monophosphate kinase (EC 2.7.4.22)	Ontology_term=KEGG_ENZYME:2.7.4.22
1	FIG	CDS	1642963	1643880	.	-	1	ID=fig|253813.3.peg.1606	Name=Translation elongation factor Ts
1	FIG	CDS	1644011	1644781	.	-	2	ID=fig|253813.3.peg.1607	Name=SSU ribosomal protein S2p (SAe)
1	FIG	CDS	1644966	1645805	.	-	0	ID=fig|253813.3.peg.1608	Name=ATP/GTP-binding site motif A
1	FIG	CDS	1645950	1646414	.	+	0	ID=fig|253813.3.peg.1609	Name=RidA/YER057c/UK114 superfamily, group 1
1	FIG	CDS	1646414	1647139	.	+	2	ID=fig|253813.3.peg.1610	Name=Glycerophosphoryl diester phosphodiesterase (EC 3.1.4.46)	Ontology_term=KEGG_ENZYME:3.1.4.46
1	FIG	CDS	1647154	1648341	.	+	1	ID=fig|253813.3.peg.1611	Name=FIG110192: hypothetical protein
1	FIG	CDS	1648382	1648804	.	+	2	ID=fig|253813.3.peg.1612	Name=Bis(5'-nucleosyl)-tetraphosphatase (asymmetrical) (EC 3.6.1.17)	Ontology_term=KEGG_ENZYME:3.6.1.17
1	FIG	CDS	1648817	1649164	.	-	2	ID=fig|253813.3.peg.1613	Name=Bll5137 protein
1	FIG	CDS	1649161	1649835	.	-	1	ID=fig|253813.3.peg.1614	Name=hypothetical protein
1	FIG	CDS	1649934	1650050	.	-	0	ID=fig|253813.3.peg.1615	Name=hypothetical protein
1	FIG	CDS	1650089	1652563	.	-	2	ID=fig|253813.3.peg.1616	Name=ATP-dependent Clp protease ATP-binding subunit ClpA
1	FIG	CDS	1652570	1652920	.	-	2	ID=fig|253813.3.peg.1617	Name=ATP-dependent Clp protease adaptor protein ClpS
1	FIG	CDS	1652937	1653074	.	+	0	ID=fig|253813.3.peg.1618	Name=hypothetical protein
1	FIG	CDS	1653287	1654693	.	+	2	ID=fig|253813.3.peg.1619	Name=D-alanyl-D-alanine carboxypeptidase (EC 3.4.16.4)	Ontology_term=KEGG_ENZYME:3.4.16.4
1	FIG	CDS	1654765	1655061	.	+	1	ID=fig|253813.3.peg.1620	Name=FIG00450349: hypothetical protein
1	FIG	CDS	1655118	1655555	.	-	0	ID=fig|253813.3.peg.1621	Name=FIG00450205: hypothetical protein
1	FIG	CDS	1655609	1657012	.	-	2	ID=fig|253813.3.peg.1622	Name=L-serine dehydratase, beta subunit (EC 4.3.1.17) / L-serine dehydratase, alpha subunit (EC 4.3.1.17)	Ontology_term=KEGG_ENZYME:4.3.1.17,KEGG_ENZYME:4.3.1.17
1	FIG	CDS	1657376	1657498	.	-	2	ID=fig|253813.3.peg.1623	Name=hypothetical protein
1	FIG	CDS	1657594	1658388	.	-	1	ID=fig|253813.3.peg.1624	Name=putative membrane protein
1	FIG	CDS	1658574	1659557	.	+	0	ID=fig|253813.3.peg.1625	Name=putative membrane protein
1	FIG	CDS	1659559	1659948	.	-	1	ID=fig|253813.3.peg.1626	Name=Transcriptional regulator, MerR family
1	FIG	CDS	1660135	1660500	.	+	1	ID=fig|253813.3.peg.1627	Name=hypothetical protein
1	FIG	CDS	1660515	1660868	.	+	0	ID=fig|253813.3.peg.1628	Name=FIG00451263: hypothetical protein
1	FIG	CDS	1660942	1661262	.	+	1	ID=fig|253813.3.peg.1629	Name=FIG00450469: hypothetical protein
1	FIG	CDS	1661456	1661923	.	+	2	ID=fig|253813.3.peg.1630	Name=NADPH-dependent 7-cyano-7-deazaguanine reductase (EC 1.7.1.13)	Ontology_term=KEGG_ENZYME:1.7.1.13
1	FIG	CDS	1662017	1662184	.	+	2	ID=fig|253813.3.peg.1631	Name=hypothetical protein
1	FIG	CDS	1662202	1662744	.	+	1	ID=fig|253813.3.peg.1632	Name=FIG027190: Putative transmembrane protein
1	FIG	CDS	1662748	1664160	.	-	1	ID=fig|253813.3.peg.1633	Name=Transcriptional regulator, Xre family
1	FIG	CDS	1664289	1665821	.	+	0	ID=fig|253813.3.peg.1634	Name=Propionyl-CoA carboxylase carboxyl transferase subunit (EC 6.4.1.3)	Ontology_term=KEGG_ENZYME:6.4.1.3
1	FIG	CDS	1665842	1667845	.	+	2	ID=fig|253813.3.peg.1635	Name=Propionyl-CoA carboxylase biotin-containing subunit (EC 6.4.1.3)	Ontology_term=KEGG_ENZYME:6.4.1.3
1	FIG	CDS	1667863	1670046	.	+	1	ID=fig|253813.3.peg.1636	Name=Methylmalonyl-CoA mutase (EC 5.4.99.2) / B12 binding domain of Methylmalonyl-CoA mutase (EC 5.4.99.2)	Ontology_term=KEGG_ENZYME:5.4.99.2,KEGG_ENZYME:5.4.99.2
1	FIG	CDS	1670140	1670502	.	-	1	ID=fig|253813.3.peg.1637	Name=hypothetical protein
1	FIG	CDS	1670616	1671005	.	+	0	ID=fig|253813.3.peg.1638	Name=protein of unknown function DUF1452
1	FIG	CDS	1671090	1671626	.	+	0	ID=fig|253813.3.peg.1639	Name=hypothetical protein
1	FIG	CDS	1671714	1672559	.	-	0	ID=fig|253813.3.peg.1640	Name=Oxidoreductase, aldo/keto reductase family
1	FIG	CDS	1672622	1673458	.	-	2	ID=fig|253813.3.peg.1641	Name=Glutamate racemase (EC 5.1.1.3)	Ontology_term=KEGG_ENZYME:5.1.1.3
1	FIG	CDS	1673455	1674285	.	-	1	ID=fig|253813.3.peg.1642	Name=tRNA (cytidine(32)/uridine(32)-2'-O)-methyltransferase (EC 2.1.1.200)	Ontology_term=KEGG_ENZYME:2.1.1.200
1	FIG	CDS	1674466	1675050	.	+	1	ID=fig|253813.3.peg.1643	Name=Intracellular protease
1	FIG	CDS	1675136	1675528	.	+	2	ID=fig|253813.3.peg.1644	Name=FIG00450531: hypothetical protein
1	FIG	CDS	1675626	1676840	.	+	0	ID=fig|253813.3.peg.1645	Name=Isocitrate dehydrogenase [NADP] (EC 1.1.1.42)	Ontology_term=KEGG_ENZYME:1.1.1.42
1	FIG	CDS	1676968	1677411	.	+	1	ID=fig|253813.3.peg.1646	Name=Ribosomal-protein-serine acetyltransferase
1	FIG	CDS	1677485	1678111	.	+	2	ID=fig|253813.3.peg.1647	Name=Glutathione S-transferase (EC 2.5.1.18)	Ontology_term=KEGG_ENZYME:2.5.1.18
1	FIG	CDS	1678216	1678890	.	-	1	ID=fig|253813.3.peg.1648	Name=Transcriptional regulator, ArsR family
1	FIG	CDS	1678972	1679301	.	+	1	ID=fig|253813.3.peg.1649	Name=(AF179595) Vco33
1	FIG	CDS	1679298	1679648	.	+	0	ID=fig|253813.3.peg.1650	Name=Antibiotic biosynthesis monooxygenase
1	FIG	CDS	1679695	1682352	.	-	1	ID=fig|253813.3.peg.1651	Name=Alanyl-tRNA synthetase (EC 6.1.1.7)	Ontology_term=KEGG_ENZYME:6.1.1.7
1	FIG	CDS	1682750	1683835	.	-	2	ID=fig|253813.3.peg.1652	Name=RecA protein
1	FIG	CDS	1684123	1684788	.	-	1	ID=fig|253813.3.peg.1653	Name=Outer membrane porin, OmpA family
1	FIG	CDS	1684931	1685515	.	-	2	ID=fig|253813.3.peg.1654	Name=putative lipoprotein
1	FIG	CDS	1685813	1686199	.	+	2	ID=fig|253813.3.peg.1655	Name=hypothetical protein
1	FIG	CDS	1686221	1687537	.	-	2	ID=fig|253813.3.peg.1656	Name=Replication-associated recombination protein RarA
1	FIG	CDS	1687628	1689061	.	-	2	ID=fig|253813.3.peg.1657	Name=Serine protease
1	FIG	CDS	1689291	1689719	.	-	0	ID=fig|253813.3.peg.1658	Name=LSU ribosomal protein L17p
1	FIG	CDS	1689762	1690775	.	-	0	ID=fig|253813.3.peg.1659	Name=DNA-directed RNA polymerase alpha subunit (EC 2.7.7.6)	Ontology_term=KEGG_ENZYME:2.7.7.6
1	FIG	CDS	1690886	1691275	.	-	2	ID=fig|253813.3.peg.1660	Name=SSU ribosomal protein S11p (S14e)
1	FIG	CDS	1691407	1691775	.	-	1	ID=fig|253813.3.peg.1661	Name=SSU ribosomal protein S13p (S18e)
1	FIG	CDS	1692063	1692647	.	-	0	ID=fig|253813.3.peg.1662	Name=Adenylate kinase (EC 2.7.4.3)	Ontology_term=KEGG_ENZYME:2.7.4.3
1	FIG	CDS	1692644	1693984	.	-	2	ID=fig|253813.3.peg.1663	Name=Protein translocase subunit SecY
1	FIG	CDS	1694148	1694618	.	-	0	ID=fig|253813.3.peg.1664	Name=LSU ribosomal protein L15p (L27Ae)
1	FIG	CDS	1694638	1694835	.	-	1	ID=fig|253813.3.peg.1665	Name=LSU ribosomal protein L30p (L7e)
1	FIG	CDS	1694899	1695459	.	-	1	ID=fig|253813.3.peg.1666	Name=SSU ribosomal protein S5p (S2e)
1	FIG	CDS	1695498	1695860	.	-	0	ID=fig|253813.3.peg.1667	Name=LSU ribosomal protein L18p (L5e)
1	FIG	CDS	1695873	1696406	.	-	0	ID=fig|253813.3.peg.1668	Name=LSU ribosomal protein L6p (L9e)
1	FIG	CDS	1696445	1696843	.	-	2	ID=fig|253813.3.peg.1669	Name=SSU ribosomal protein S8p (S15Ae)
1	FIG	CDS	1696854	1697159	.	-	0	ID=fig|253813.3.peg.1670	Name=SSU ribosomal protein S14p (S29e) @ SSU ribosomal protein S14p (S29e), zinc-independent
1	FIG	CDS	1697186	1697743	.	-	2	ID=fig|253813.3.peg.1671	Name=LSU ribosomal protein L5p (L11e)
1	FIG	CDS	1697743	1698048	.	-	1	ID=fig|253813.3.peg.1672	Name=LSU ribosomal protein L24p (L26e)
1	FIG	CDS	1698061	1698429	.	-	1	ID=fig|253813.3.peg.1673	Name=LSU ribosomal protein L14p (L23e)
1	FIG	CDS	1698498	1698740	.	-	0	ID=fig|253813.3.peg.1674	Name=SSU ribosomal protein S17p (S11e)
1	FIG	CDS	1698753	1698953	.	-	0	ID=fig|253813.3.peg.1675	Name=LSU ribosomal protein L29p (L35e)
1	FIG	CDS	1698965	1699378	.	-	2	ID=fig|253813.3.peg.1676	Name=LSU ribosomal protein L16p (L10e)
1	FIG	CDS	1699417	1700127	.	-	1	ID=fig|253813.3.peg.1677	Name=SSU ribosomal protein S3p (S3e)
1	FIG	CDS	1700127	1700516	.	-	0	ID=fig|253813.3.peg.1678	Name=LSU ribosomal protein L22p (L17e)
1	FIG	CDS	1700519	1700797	.	-	2	ID=fig|253813.3.peg.1679	Name=SSU ribosomal protein S19p (S15e)
1	FIG	CDS	1700813	1701646	.	-	2	ID=fig|253813.3.peg.1680	Name=LSU ribosomal protein L2p (L8e)
1	FIG	CDS	1701667	1701960	.	-	1	ID=fig|253813.3.peg.1681	Name=LSU ribosomal protein L23p (L23Ae)
1	FIG	CDS	1701957	1702577	.	-	0	ID=fig|253813.3.peg.1682	Name=LSU ribosomal protein L4p (L1e)
1	FIG	CDS	1702577	1703299	.	-	2	ID=fig|253813.3.peg.1683	Name=LSU ribosomal protein L3p (L3e)
1	FIG	CDS	1703329	1703637	.	-	1	ID=fig|253813.3.peg.1684	Name=SSU ribosomal protein S10p (S20e)
1	FIG	CDS	1703696	1704871	.	-	2	ID=fig|253813.3.peg.1685	Name=Translation elongation factor Tu
1	FIG	CDS	1704932	1707016	.	-	2	ID=fig|253813.3.peg.1686	Name=Translation elongation factor G
1	FIG	CDS	1707046	1707516	.	-	1	ID=fig|253813.3.peg.1687	Name=SSU ribosomal protein S7p (S5e)
1	FIG	CDS	1707585	1707956	.	-	0	ID=fig|253813.3.peg.1688	Name=SSU ribosomal protein S12p (S23e)
1	FIG	CDS	1708433	1708741	.	+	2	ID=fig|253813.3.peg.1689	Name=FIG01306805: hypothetical protein
1	FIG	CDS	1708892	1713094	.	-	2	ID=fig|253813.3.peg.1690	Name=DNA-directed RNA polymerase beta' subunit (EC 2.7.7.6)	Ontology_term=KEGG_ENZYME:2.7.7.6
1	FIG	CDS	1713091	1713204	.	-	1	ID=fig|253813.3.peg.1691	Name=hypothetical protein
1	FIG	CDS	1713304	1717434	.	-	1	ID=fig|253813.3.peg.1692	Name=DNA-directed RNA polymerase beta subunit (EC 2.7.7.6)	Ontology_term=KEGG_ENZYME:2.7.7.6
1	FIG	CDS	1717513	1717626	.	-	1	ID=fig|253813.3.peg.1693	Name=hypothetical protein
1	FIG	CDS	1717726	1718100	.	-	1	ID=fig|253813.3.peg.1694	Name=LSU ribosomal protein L7p/L12p (P1/P2)
1	FIG	CDS	1718153	1718671	.	-	2	ID=fig|253813.3.peg.1695	Name=LSU ribosomal protein L10p (P0)
1	FIG	CDS	1719063	1719764	.	-	0	ID=fig|253813.3.peg.1696	Name=LSU ribosomal protein L1p (L10Ae)
1	FIG	CDS	1719769	1720197	.	-	1	ID=fig|253813.3.peg.1697	Name=LSU ribosomal protein L11p (L12e)
1	FIG	CDS	1720382	1720909	.	-	2	ID=fig|253813.3.peg.1698	Name=Transcription antitermination protein NusG
1	FIG	CDS	1720931	1721131	.	-	2	ID=fig|253813.3.peg.1699	Name=Protein translocase subunit SecE
1	FIG	tRNA	1721529	1721604	.	-	.	ID=fig|253813.3.rna.29	Name=tRNA-Trp-CCA
1	FIG	tRNA	1721529	1721604	.	-	.	ID=fig|253813.3.rna.29	Name=tRNA-Trp-CCA
1	FIG	tRNA	1721529	1721604	.	-	.	ID=fig|253813.3.rna.29	Name=tRNA-Trp-CCA
1	FIG	CDS	1721655	1722830	.	-	0	ID=fig|253813.3.peg.1700	Name=Translation elongation factor Tu
1	FIG	tRNA	1722971	1723044	.	-	.	ID=fig|253813.3.rna.30	Name=tRNA-Gly-TCC
1	FIG	tRNA	1722971	1723044	.	-	.	ID=fig|253813.3.rna.30	Name=tRNA-Gly-TCC
1	FIG	tRNA	1722971	1723044	.	-	.	ID=fig|253813.3.rna.30	Name=tRNA-Gly-TCC
1	FIG	tRNA	1723069	1723153	.	-	.	ID=fig|253813.3.rna.31	Name=tRNA-Tyr-GTA
1	FIG	tRNA	1723069	1723153	.	-	.	ID=fig|253813.3.rna.31	Name=tRNA-Tyr-GTA
1	FIG	tRNA	1723069	1723153	.	-	.	ID=fig|253813.3.rna.31	Name=tRNA-Tyr-GTA
1	FIG	CDS	1723420	1724316	.	+	1	ID=fig|253813.3.peg.1701	Name=23S rRNA (guanosine(2251)-2'-O)-methyltransferase (EC 2.1.1.185)	Ontology_term=KEGG_ENZYME:2.1.1.185
1	FIG	CDS	1724386	1724817	.	-	1	ID=fig|253813.3.peg.1702	Name=CBS domain protein
1	FIG	CDS	1724957	1725706	.	-	2	ID=fig|253813.3.peg.1703	Name=FIG056164: rhomboid family serine protease
1	FIG	CDS	1726092	1726730	.	+	0	ID=fig|253813.3.peg.1704	Name=FIG00450785: hypothetical protein
1	FIG	CDS	1726986	1727594	.	+	0	ID=fig|253813.3.peg.1705	Name=Transglutaminase-like cysteine peptidase
1	FIG	CDS	1727648	1728196	.	-	2	ID=fig|253813.3.peg.1706	Name=Carbonic anhydrase, gamma class (EC 4.2.1.1)	Ontology_term=KEGG_ENZYME:4.2.1.1
1	FIG	CDS	1728235	1728609	.	-	1	ID=fig|253813.3.peg.1707	Name=hypothetical protein
1	FIG	CDS	1728612	1728962	.	-	0	ID=fig|253813.3.peg.1708	Name=hypothetical protein
1	FIG	CDS	1729090	1729296	.	-	1	ID=fig|253813.3.peg.1709	Name=FIG00451007: hypothetical protein
1	FIG	CDS	1729482	1730336	.	-	0	ID=fig|253813.3.peg.1710	Name=Serine acetyltransferase (EC 2.3.1.30)	Ontology_term=KEGG_ENZYME:2.3.1.30
1	FIG	CDS	1730495	1731265	.	-	2	ID=fig|253813.3.peg.1711	Name=Hydrolase, alpha/beta fold family
1	FIG	CDS	1731311	1731787	.	-	2	ID=fig|253813.3.peg.1712	Name=FIG007785: exported protein
1	FIG	CDS	1732033	1732614	.	-	1	ID=fig|253813.3.peg.1713	Name=Cold shock protein of CSP family > dimer
1	FIG	CDS	1732702	1732818	.	-	1	ID=fig|253813.3.peg.1714	Name=hypothetical protein
1	FIG	CDS	1732989	1733429	.	+	0	ID=fig|253813.3.peg.1715	Name=Lactoylglutathione lyase (EC 4.4.1.5)	Ontology_term=KEGG_ENZYME:4.4.1.5
1	FIG	CDS	1733483	1734526	.	-	2	ID=fig|253813.3.peg.1716	Name=Integral membrane protein
1	FIG	CDS	1734631	1736415	.	-	1	ID=fig|253813.3.peg.1717	Name=Single-stranded-DNA-specific exonuclease RecJ
1	FIG	CDS	1736485	1737483	.	-	1	ID=fig|253813.3.peg.1718	Name=Fructose-1,6-bisphosphatase, GlpX type (EC 3.1.3.11)	Ontology_term=KEGG_ENZYME:3.1.3.11
1	FIG	CDS	1737741	1739261	.	-	0	ID=fig|253813.3.peg.1719	Name=ABC transporter-like, ATP-binding protein mlr2633 / ABC transporter-like, ATP-binding protein mlr2634
1	FIG	CDS	1739260	1739418	.	+	1	ID=fig|253813.3.peg.1720	Name=hypothetical protein
1	FIG	CDS	1739585	1740904	.	-	2	ID=fig|253813.3.peg.1721	Name=Homoserine dehydrogenase (EC 1.1.1.3)	Ontology_term=KEGG_ENZYME:1.1.1.3
1	FIG	CDS	1740995	1742218	.	-	2	ID=fig|253813.3.peg.1722	Name=Aspartate aminotransferase (EC 2.6.1.1)	Ontology_term=KEGG_ENZYME:2.6.1.1
1	FIG	CDS	1742349	1742693	.	-	0	ID=fig|253813.3.peg.1723	Name=FIG00450920: hypothetical protein
1	FIG	CDS	1743252	1744511	.	+	0	ID=fig|253813.3.peg.1724	Name=hypothetical protein
1	FIG	tRNA	1744695	1744769	.	+	.	ID=fig|253813.3.rna.32	Name=tRNA-Glu-TTC
1	FIG	tRNA	1744695	1744769	.	+	.	ID=fig|253813.3.rna.32	Name=tRNA-Glu-TTC
1	FIG	tRNA	1744695	1744769	.	+	.	ID=fig|253813.3.rna.32	Name=tRNA-Glu-TTC
1	FIG	CDS	1744811	1744936	.	+	2	ID=fig|253813.3.peg.1725	Name=hypothetical protein
1	FIG	tRNA	1745004	1745078	.	+	.	ID=fig|253813.3.rna.33	Name=tRNA-Glu-TTC
1	FIG	tRNA	1745004	1745078	.	+	.	ID=fig|253813.3.rna.33	Name=tRNA-Glu-TTC
1	FIG	tRNA	1745004	1745078	.	+	.	ID=fig|253813.3.rna.33	Name=tRNA-Glu-TTC
1	FIG	CDS	1745187	1745471	.	+	0	ID=fig|253813.3.peg.1726	Name=hypothetical protein
1	FIG	CDS	1745605	1745718	.	+	1	ID=fig|253813.3.peg.1727	Name=hypothetical protein
1	FIG	CDS	1745770	1746471	.	+	1	ID=fig|253813.3.peg.1728	Name=Sugar fermentation stimulation protein SfsA
1	FIG	CDS	1746586	1747413	.	+	1	ID=fig|253813.3.peg.1729	Name=Methionine aminopeptidase (EC 3.4.11.18)	Ontology_term=KEGG_ENZYME:3.4.11.18
1	FIG	CDS	1747460	1748209	.	+	2	ID=fig|253813.3.peg.1730	Name=UPF0758 family protein
1	FIG	CDS	1748518	1749156	.	+	1	ID=fig|253813.3.peg.1731	Name=Outer membrane protein
1	FIG	CDS	1749466	1750524	.	+	1	ID=fig|253813.3.peg.1732	Name=Microsomal dipeptidase (EC 3.4.13.19)	Ontology_term=KEGG_ENZYME:3.4.13.19
1	FIG	CDS	1750573	1752204	.	+	1	ID=fig|253813.3.peg.1733	Name=ABC transporter, substrate-binding protein (cluster 5, nickel/peptides/opines)
1	FIG	CDS	1752225	1753292	.	+	0	ID=fig|253813.3.peg.1734	Name=ABC transporter, permease protein 1 (cluster 5, nickel/peptides/opines)
1	FIG	CDS	1753289	1754221	.	+	2	ID=fig|253813.3.peg.1735	Name=ABC transporter, permease protein 2 (cluster 5, nickel/peptides/opines)
1	FIG	CDS	1754218	1755051	.	+	1	ID=fig|253813.3.peg.1736	Name=ABC transporter, ATP-binding protein (cluster 5, nickel/peptides/opines)
1	FIG	CDS	1755048	1755797	.	+	0	ID=fig|253813.3.peg.1737	Name=ABC transporter, ATP-binding protein (cluster 5, nickel/peptides/opines)
1	FIG	CDS	1755938	1757047	.	-	2	ID=fig|253813.3.peg.1738	Name=Iron-chelator utilization protein
1	FIG	CDS	1757113	1758324	.	-	1	ID=fig|253813.3.peg.1739	Name=Precorrin-6Y C(5,15)-methyltransferase [decarboxylating] (EC 2.1.1.132)	Ontology_term=KEGG_ENZYME:2.1.1.132
1	FIG	CDS	1758398	1759684	.	+	2	ID=fig|253813.3.peg.1740	Name=Precorrin-3B synthase
1	FIG	CDS	1759699	1760325	.	+	1	ID=fig|253813.3.peg.1741	Name=Precorrin-8X methylmutase (EC 5.4.99.61)	Ontology_term=KEGG_ENZYME:5.4.99.61
1	FIG	CDS	1760325	1761059	.	+	0	ID=fig|253813.3.peg.1742	Name=Precorrin-2 C(20)-methyltransferase (EC 2.1.1.130)	Ontology_term=KEGG_ENZYME:2.1.1.130
1	FIG	CDS	1761056	1762741	.	+	2	ID=fig|253813.3.peg.1743	Name=Proposed precorrin-4 hydrolase (analogous to cobalt-precorrin-5A hydrolase) / Precorrin-3B C(17)-methyltransferase (EC 2.1.1.131)	Ontology_term=KEGG_ENZYME:2.1.1.131
1	FIG	CDS	1762799	1763251	.	-	2	ID=fig|253813.3.peg.1744	Name=FIG00450116: hypothetical protein
1	FIG	CDS	1763379	1764254	.	-	0	ID=fig|253813.3.peg.1745	Name=Phospholipase/carboxylesterase family protein
1	FIG	CDS	1764275	1764808	.	-	2	ID=fig|253813.3.peg.1746	Name=4-hydroxyphenylacetate 3-monooxygenase, reductase component (EC 1.6.8.-)	Ontology_term=KEGG_ENZYME:1.6.8.-
1	FIG	CDS	1764944	1766092	.	+	2	ID=fig|253813.3.peg.1747	Name=Branched-chain amino acid ABC transporter, amino acid-binding protein (TC 3.A.1.4.1)
1	FIG	CDS	1766076	1767065	.	-	0	ID=fig|253813.3.peg.1748	Name=Adenosylcobinamide-phosphate synthase (EC 6.3.1.10)	Ontology_term=KEGG_ENZYME:6.3.1.10
1	FIG	CDS	1767088	1768095	.	-	1	ID=fig|253813.3.peg.1749	Name=L-threonine 3-O-phosphate decarboxylase (EC 4.1.1.81)	Ontology_term=KEGG_ENZYME:4.1.1.81
1	FIG	CDS	1768098	1769405	.	-	0	ID=fig|253813.3.peg.1750	Name=Hydrogenobyrinic acid a,c-diamide synthase (glutamine-hydrolyzing) (EC 6.3.5.9)	Ontology_term=KEGG_ENZYME:6.3.5.9
1	FIG	CDS	1769402	1770271	.	-	2	ID=fig|253813.3.peg.1751	Name=Uroporphyrinogen-III methyltransferase (EC 2.1.1.107)	Ontology_term=KEGG_ENZYME:2.1.1.107
1	FIG	CDS	1770492	1771610	.	+	0	ID=fig|253813.3.peg.1752	Name=Proposed precorrin-5* (C1)-methyltransferase @ Cobalt-precorrin-5B (C1)-methyltransferase (EC 2.1.1.195)	Ontology_term=KEGG_ENZYME:2.1.1.195
1	FIG	CDS	1771597	1772337	.	+	1	ID=fig|253813.3.peg.1753	Name=Precorrin-6A reductase (EC 1.3.1.54)	Ontology_term=KEGG_ENZYME:1.3.1.54
1	FIG	CDS	1772326	1773084	.	-	1	ID=fig|253813.3.peg.1754	Name=Precorrin-4 C(11)-methyltransferase (EC 2.1.1.133)	Ontology_term=KEGG_ENZYME:2.1.1.133
1	FIG	CDS	1773136	1773690	.	-	1	ID=fig|253813.3.peg.1755	Name=Transcriptional regulator, AcrR family
1	FIG	CDS	1773723	1775264	.	+	0	ID=fig|253813.3.peg.1756	Name=Uncharacterized MFS-type transporter
1	FIG	CDS	1775266	1775586	.	-	1	ID=fig|253813.3.peg.1757	Name=Cobalamin biosynthesis protein CobE
1	FIG	CDS	1775651	1776112	.	-	2	ID=fig|253813.3.peg.1758	Name=FIG00451099: hypothetical protein
1	FIG	CDS	1776290	1777075	.	+	2	ID=fig|253813.3.peg.1759	Name=Transmembrane protein YfcA
1	FIG	CDS	1777072	1777500	.	-	1	ID=fig|253813.3.peg.1760	Name=membrane protein, putative
1	FIG	CDS	1777503	1778141	.	-	0	ID=fig|253813.3.peg.1761	Name=Cob(I)alamin adenosyltransferase (EC 2.5.1.17) @ Cob(I)alamin adenosyltransferase (EC 2.5.1.17), clustered with cobalamin synthesis	Ontology_term=KEGG_ENZYME:2.5.1.17,KEGG_ENZYME:2.5.1.17
1	FIG	CDS	1778242	1782015	.	-	1	ID=fig|253813.3.peg.1762	Name=Aerobic cobaltochelatase CobN subunit (EC 6.6.1.2)	Ontology_term=KEGG_ENZYME:6.6.1.2
1	FIG	CDS	1782015	1783067	.	-	0	ID=fig|253813.3.peg.1763	Name=CobW GTPase involved in cobalt insertion for B12 biosynthesis
1	FIG	CDS	1783072	1783605	.	-	1	ID=fig|253813.3.peg.1764	Name=Adenosylcobinamide kinase (EC 2.7.1.156) / Adenosylcobinamide-phosphate guanylyltransferase (EC 2.7.7.62)	Ontology_term=KEGG_ENZYME:2.7.1.156,KEGG_ENZYME:2.7.7.62
1	FIG	CDS	1783611	1784336	.	-	0	ID=fig|253813.3.peg.1765	Name=Predicted cobalt transporter CbtA
1	FIG	CDS	1784421	1784609	.	-	0	ID=fig|253813.3.peg.1766	Name=FIG00450125: hypothetical protein
1	FIG	CDS	1784917	1786368	.	-	1	ID=fig|253813.3.peg.1767	Name=Cobyric acid synthase (EC 6.3.5.10)	Ontology_term=KEGG_ENZYME:6.3.5.10
1	FIG	CDS	1786553	1787710	.	+	2	ID=fig|253813.3.peg.1768	Name=Branched-chain acyl-CoA dehydrogenase (EC 1.3.99.12)	Ontology_term=KEGG_ENZYME:1.3.99.12
1	FIG	CDS	1787736	1788626	.	+	0	ID=fig|253813.3.peg.1769	Name=3-hydroxyisobutyrate dehydrogenase (EC 1.1.1.31)	Ontology_term=KEGG_ENZYME:1.1.1.31
1	FIG	CDS	1789003	1790490	.	+	1	ID=fig|253813.3.peg.1770	Name=Glycosyl transferase, family 39
1	FIG	CDS	1790525	1790659	.	-	2	ID=fig|253813.3.peg.1771	Name=hypothetical protein
1	FIG	CDS	1790839	1791759	.	-	1	ID=fig|253813.3.peg.1772	Name=Transcriptional regulator, LysR family
1	FIG	CDS	1791916	1792158	.	+	1	ID=fig|253813.3.peg.1773	Name=hypothetical protein
1	FIG	CDS	1792300	1792467	.	-	1	ID=fig|253813.3.peg.1774	Name=hypothetical protein
1	FIG	CDS	1792459	1793457	.	+	1	ID=fig|253813.3.peg.1775	Name=Transcriptional regulator, AraC family
1	FIG	CDS	1793702	1796263	.	+	2	ID=fig|253813.3.peg.1776	Name=Quinone-dependent oxidoreductase domain / Putative aminomethyl transferase domain
1	FIG	CDS	1796428	1796718	.	-	1	ID=fig|253813.3.peg.1777	Name=FIG00450072: hypothetical protein
1	FIG	CDS	1796973	1799501	.	-	0	ID=fig|253813.3.peg.1778	Name=Potassium efflux system KefA protein / Small-conductance mechanosensitive channel
1	FIG	CDS	1799924	1800355	.	+	2	ID=fig|253813.3.peg.1779	Name=FIG00450853: hypothetical protein
1	FIG	CDS	1800471	1803005	.	+	0	ID=fig|253813.3.peg.1780	Name=Protein translocase subunit SecD / Protein translocase subunit SecF
1	FIG	CDS	1803086	1804876	.	+	2	ID=fig|253813.3.peg.1781	Name=Inner membrane protein YbaL, KefB/KefC family
1	FIG	CDS	1804941	1805888	.	+	0	ID=fig|253813.3.peg.1782	Name=putative membrane protein
1	FIG	CDS	1806048	1806611	.	+	0	ID=fig|253813.3.peg.1783	Name=hypothetical protein
1	FIG	CDS	1806652	1807485	.	-	1	ID=fig|253813.3.peg.1784	Name=Sulfate transport system permease protein CysW
1	FIG	CDS	1807472	1808308	.	-	2	ID=fig|253813.3.peg.1785	Name=Sulfate transport system permease protein CysT
1	FIG	CDS	1808363	1809367	.	-	2	ID=fig|253813.3.peg.1786	Name=Sulfate and thiosulfate binding protein CysP
1	FIG	CDS	1809635	1809823	.	-	2	ID=fig|253813.3.peg.1787	Name=hypothetical protein
1	FIG	CDS	1810021	1811589	.	-	1	ID=fig|253813.3.peg.1788	Name=UPF0053 inner membrane protein YoaE
1	FIG	CDS	1811916	1812578	.	-	0	ID=fig|253813.3.peg.1789	Name=DedA-family integral membrane protein
1	FIG	CDS	1812666	1812827	.	+	0	ID=fig|253813.3.peg.1790	Name=hypothetical protein
1	FIG	tRNA	1813188	1813263	.	+	.	ID=fig|253813.3.rna.34	Name=tRNA-Lys-CTT
1	FIG	tRNA	1813188	1813263	.	+	.	ID=fig|253813.3.rna.34	Name=tRNA-Lys-CTT
1	FIG	tRNA	1813188	1813263	.	+	.	ID=fig|253813.3.rna.34	Name=tRNA-Lys-CTT
1	FIG	CDS	1813443	1814312	.	+	0	ID=fig|253813.3.peg.1791	Name=Membrane protein
1	FIG	CDS	1814422	1814925	.	+	1	ID=fig|253813.3.peg.1792	Name=acid-shock protein, putative
1	FIG	CDS	1814975	1815397	.	-	2	ID=fig|253813.3.peg.1793	Name=Uncharacterized mutarotase-like protein
1	FIG	CDS	1815602	1817638	.	-	2	ID=fig|253813.3.peg.1794	Name=hypothetical protein
1	FIG	CDS	1817810	1818619	.	-	2	ID=fig|253813.3.peg.1795	Name=Oxidoreductase, short-chain dehydrogenase/reductase family
1	FIG	CDS	1818639	1819418	.	-	0	ID=fig|253813.3.peg.1796	Name=Inositol transport system ATP-binding protein
1	FIG	CDS	1819494	1820648	.	-	0	ID=fig|253813.3.peg.1797	Name=Inositol transport system permease protein
1	FIG	CDS	1820839	1821768	.	-	1	ID=fig|253813.3.peg.1798	Name=Inositol transport system sugar-binding protein
1	FIG	CDS	1822014	1823129	.	+	0	ID=fig|253813.3.peg.1799	Name=Myo-inositol 2-dehydrogenase 2 (EC 1.1.1.18)	Ontology_term=KEGG_ENZYME:1.1.1.18
1	FIG	CDS	1823131	1823904	.	-	1	ID=fig|253813.3.peg.1800	Name=Vitamin B12 ABC transporter, ATP-binding protein BtuD
1	FIG	CDS	1823901	1824902	.	-	0	ID=fig|253813.3.peg.1801	Name=Vitamin B12 ABC transporter, permease protein BtuC
1	FIG	CDS	1824895	1825734	.	-	1	ID=fig|253813.3.peg.1802	Name=Vitamin B12 ABC transporter, substrate-binding protein BtuF
1	FIG	CDS	1825748	1827613	.	-	2	ID=fig|253813.3.peg.1803	Name=Outer membrane vitamin B12 receptor BtuB
1	FIG	CDS	1827922	1828044	.	-	1	ID=fig|253813.3.peg.1804	Name=hypothetical protein
1	FIG	CDS	1828076	1829188	.	-	2	ID=fig|253813.3.peg.1805	Name=Inner membrane transport permease YhhJ
1	FIG	CDS	1829190	1831967	.	-	0	ID=fig|253813.3.peg.1806	Name=Ribosome-associated ATPase RbbA
1	FIG	CDS	1831964	1833031	.	-	2	ID=fig|253813.3.peg.1807	Name=HlyD-like membrane fusion protein YhiI
1	FIG	CDS	1833477	1834670	.	-	0	ID=fig|253813.3.peg.1808	Name=COG1649 predicted glycoside hydrolase
1	FIG	CDS	1834776	1835219	.	+	0	ID=fig|253813.3.peg.1809	Name=Universal stress protein family
1	FIG	CDS	1835222	1835656	.	-	2	ID=fig|253813.3.peg.1810	Name=Pyridoxamine 5'-phosphate oxidase-related, FMN-binding
1	FIG	CDS	1835741	1836667	.	-	2	ID=fig|253813.3.peg.1811	Name=Phenazine biosynthesis protein PhzF like
1	FIG	CDS	1836759	1837472	.	-	0	ID=fig|253813.3.peg.1812	Name=NTP pyrophosphohydrolases including oxidative damage repair enzymes
1	FIG	CDS	1837487	1838596	.	-	2	ID=fig|253813.3.peg.1813	Name=Exonuclease III
1	FIG	CDS	1838717	1839133	.	+	2	ID=fig|253813.3.peg.1814	Name=hypothetical protein
1	FIG	CDS	1839166	1840398	.	-	1	ID=fig|253813.3.peg.1815	Name=Alpha-aminoadipate aminotransferase (EC 2.6.1.39) @ Leucine transaminase (EC 2.6.1.6) @ Valine transaminase	Ontology_term=KEGG_ENZYME:2.6.1.39,KEGG_ENZYME:2.6.1.6
1	FIG	CDS	1840917	1841936	.	-	0	ID=fig|253813.3.peg.1816	Name=Ketol-acid reductoisomerase (NADP(+)) (EC 1.1.1.86)	Ontology_term=KEGG_ENZYME:1.1.1.86
1	FIG	CDS	1842003	1842644	.	-	0	ID=fig|253813.3.peg.1817	Name=Transcriptional regulator, AcrR family
1	FIG	CDS	1842711	1842836	.	-	0	ID=fig|253813.3.peg.1818	Name=hypothetical protein
1	FIG	CDS	1842884	1844863	.	-	2	ID=fig|253813.3.peg.1819	Name=Kup system potassium uptake protein
1	FIG	CDS	1845216	1845956	.	-	0	ID=fig|253813.3.peg.1820	Name=Pyridoxine 5'-phosphate synthase (EC 2.6.99.2)	Ontology_term=KEGG_ENZYME:2.6.99.2
1	FIG	CDS	1846141	1846539	.	+	1	ID=fig|253813.3.peg.1821	Name=hypothetical protein
1	FIG	CDS	1846540	1847661	.	-	1	ID=fig|253813.3.peg.1822	Name=RecD-like DNA helicase Atu2026
1	FIG	CDS	1847886	1848137	.	+	0	ID=fig|253813.3.peg.1823	Name=hypothetical protein
1	FIG	CDS	1848134	1848733	.	+	2	ID=fig|253813.3.peg.1824	Name=hypothetical protein
1	FIG	CDS	1848774	1849736	.	-	0	ID=fig|253813.3.peg.1825	Name=L-threo-3-hydroxyaspartate ammonia-lyase (EC 4.3.1.16)	Ontology_term=KEGG_ENZYME:4.3.1.16
1	FIG	CDS	1849756	1850355	.	-	1	ID=fig|253813.3.peg.1826	Name=Transporter, LysE family
1	FIG	CDS	1850456	1851028	.	-	2	ID=fig|253813.3.peg.1827	Name=Acetolactate synthase small subunit (EC 2.2.1.6)	Ontology_term=KEGG_ENZYME:2.2.1.6
1	FIG	CDS	1851044	1852849	.	-	2	ID=fig|253813.3.peg.1828	Name=Acetolactate synthase large subunit (EC 2.2.1.6)	Ontology_term=KEGG_ENZYME:2.2.1.6
1	FIG	CDS	1853109	1854020	.	-	0	ID=fig|253813.3.peg.1829	Name=tRNA dimethylallyltransferase (EC 2.5.1.75)	Ontology_term=KEGG_ENZYME:2.5.1.75
1	FIG	CDS	1854038	1854937	.	+	2	ID=fig|253813.3.peg.1830	Name=Phosphoserine phosphatase (EC 3.1.3.3)	Ontology_term=KEGG_ENZYME:3.1.3.3
1	FIG	CDS	1854934	1855485	.	+	1	ID=fig|253813.3.peg.1831	Name=Acetyltransferase
1	FIG	CDS	1855583	1857163	.	-	2	ID=fig|253813.3.peg.1832	Name=HtrA protease/chaperone protein
1	FIG	CDS	1857282	1857467	.	-	0	ID=fig|253813.3.peg.1833	Name=Putative inner membrane protein YjeT (clustered with HflC)
1	FIG	CDS	1857483	1858385	.	-	0	ID=fig|253813.3.peg.1834	Name=HflC protein
1	FIG	CDS	1858385	1859548	.	-	2	ID=fig|253813.3.peg.1835	Name=HflK protein
1	FIG	CDS	1859673	1860197	.	-	0	ID=fig|253813.3.peg.1836	Name=Dihydrofolate reductase (EC 1.5.1.3)	Ontology_term=KEGG_ENZYME:1.5.1.3
1	FIG	CDS	1860201	1860995	.	-	0	ID=fig|253813.3.peg.1837	Name=Thymidylate synthase (EC 2.1.1.45)	Ontology_term=KEGG_ENZYME:2.1.1.45
1	FIG	CDS	1861097	1861408	.	-	2	ID=fig|253813.3.peg.1838	Name=FIG00450668: hypothetical protein
1	FIG	CDS	1862028	1863275	.	-	0	ID=fig|253813.3.peg.1839	Name=Multidrug resistance transporter, Bcr/CflA family
1	FIG	CDS	1863563	1864267	.	+	2	ID=fig|253813.3.peg.1840	Name=Transcriptional regulator, AcrR family
1	FIG	CDS	1864408	1864986	.	+	1	ID=fig|253813.3.peg.1841	Name=hypothetical protein
1	FIG	CDS	1865168	1865344	.	+	2	ID=fig|253813.3.peg.1842	Name=FIG00450376: hypothetical protein
1	FIG	CDS	1865391	1865591	.	+	0	ID=fig|253813.3.peg.1843	Name=FIG00451055: hypothetical protein
1	FIG	CDS	1865588	1865827	.	+	2	ID=fig|253813.3.peg.1844	Name=FIG00450918: hypothetical protein
1	FIG	CDS	1865834	1869670	.	-	2	ID=fig|253813.3.peg.1845	Name=FIG00450199: hypothetical protein
1	FIG	CDS	1869866	1871275	.	-	2	ID=fig|253813.3.peg.1846	Name=D-Lactate dehydrogenase, cytochrome c-dependent (EC 1.1.2.4)	Ontology_term=KEGG_ENZYME:1.1.2.4
1	FIG	CDS	1871378	1871875	.	-	2	ID=fig|253813.3.peg.1847	Name=FIG00451164: hypothetical protein
1	FIG	CDS	1871995	1873071	.	+	1	ID=fig|253813.3.peg.1848	Name=Serine/threonine protein kinase
1	FIG	CDS	1873113	1875698	.	+	0	ID=fig|253813.3.peg.1849	Name=ATP-dependent DNA helicase UvrD/PcrA (EC 3.6.4.12)	Ontology_term=KEGG_ENZYME:3.6.4.12
1	FIG	CDS	1875725	1876225	.	-	2	ID=fig|253813.3.peg.1850	Name=Conserved uncharacterized protein CreA
1	FIG	CDS	1876292	1876924	.	-	2	ID=fig|253813.3.peg.1851	Name=putative acetyltransferase
1	FIG	CDS	1877100	1877690	.	+	0	ID=fig|253813.3.peg.1852	Name=Cytochrome oxidase biogenesis protein Sco1/SenC/PrrC, thiol-disulfide reductase involved in Cu(I) insertion into CoxII Cu(A) center
1	FIG	CDS	1877727	1878584	.	+	0	ID=fig|253813.3.peg.1853	Name=Ribosomal protein L11 methyltransferase
1	FIG	CDS	1878618	1880444	.	+	0	ID=fig|253813.3.peg.1854	Name=Xaa-Pro aminopeptidase (EC 3.4.11.9)	Ontology_term=KEGG_ENZYME:3.4.11.9
1	FIG	CDS	1880447	1880746	.	-	2	ID=fig|253813.3.peg.1855	Name=hypothetical protein
1	FIG	CDS	1880751	1881473	.	-	0	ID=fig|253813.3.peg.1856	Name=hypothetical protein
1	FIG	CDS	1881611	1882318	.	-	2	ID=fig|253813.3.peg.1857	Name=FIG00450539: hypothetical protein
1	FIG	CDS	1882318	1884480	.	-	1	ID=fig|253813.3.peg.1858	Name=DNA ligase (NAD(+)) (EC 6.5.1.2)	Ontology_term=KEGG_ENZYME:6.5.1.2
1	FIG	CDS	1884590	1886269	.	-	2	ID=fig|253813.3.peg.1859	Name=DNA repair protein RecN
1	FIG	CDS	1886282	1887145	.	-	2	ID=fig|253813.3.peg.1860	Name=DNA uptake lipoprotein ComL
1	FIG	CDS	1887270	1887437	.	+	0	ID=fig|253813.3.peg.1861	Name=hypothetical protein
1	FIG	CDS	1887516	1888451	.	-	0	ID=fig|253813.3.peg.1862	Name=UDP-3-O-[3-hydroxymyristoyl] N-acetylglucosamine deacetylase (EC 3.5.1.108)	Ontology_term=KEGG_ENZYME:3.5.1.108
1	FIG	CDS	1888708	1890423	.	-	1	ID=fig|253813.3.peg.1863	Name=Cell division protein FtsZ
1	FIG	CDS	1890531	1891853	.	-	0	ID=fig|253813.3.peg.1864	Name=Cell division protein FtsA
1	FIG	CDS	1891850	1892728	.	-	2	ID=fig|253813.3.peg.1865	Name=Cell division protein FtsQ
1	FIG	CDS	1892764	1893702	.	-	1	ID=fig|253813.3.peg.1866	Name=D-alanine--D-alanine ligase (EC 6.3.2.4)	Ontology_term=KEGG_ENZYME:6.3.2.4
1	FIG	CDS	1893949	1894911	.	-	1	ID=fig|253813.3.peg.1867	Name=UDP-N-acetylenolpyruvoylglucosamine reductase (EC 1.3.1.98)	Ontology_term=KEGG_ENZYME:1.3.1.98
1	FIG	CDS	1894911	1896317	.	-	0	ID=fig|253813.3.peg.1868	Name=UDP-N-acetylmuramate--L-alanine ligase (EC 6.3.2.8)	Ontology_term=KEGG_ENZYME:6.3.2.8
1	FIG	CDS	1896314	1897441	.	-	2	ID=fig|253813.3.peg.1869	Name=UDP-N-acetylglucosamine--N-acetylmuramyl-(pentapeptide) pyrophosphoryl-undecaprenol N-acetylglucosamine transferase (EC 2.4.1.227)	Ontology_term=KEGG_ENZYME:2.4.1.227
1	FIG	CDS	1897449	1898597	.	-	0	ID=fig|253813.3.peg.1870	Name=Cell division protein FtsW
1	FIG	CDS	1898597	1900000	.	-	2	ID=fig|253813.3.peg.1871	Name=UDP-N-acetylmuramoylalanine--D-glutamate ligase (EC 6.3.2.9)	Ontology_term=KEGG_ENZYME:6.3.2.9
1	FIG	CDS	1900013	1901095	.	-	2	ID=fig|253813.3.peg.1872	Name=Phospho-N-acetylmuramoyl-pentapeptide-transferase (EC 2.7.8.13)	Ontology_term=KEGG_ENZYME:2.7.8.13
1	FIG	CDS	1901121	1902554	.	-	0	ID=fig|253813.3.peg.1873	Name=UDP-N-acetylmuramoyl-tripeptide--D-alanyl-D-alanine ligase (EC 6.3.2.10)	Ontology_term=KEGG_ENZYME:6.3.2.10
1	FIG	CDS	1902551	1904023	.	-	2	ID=fig|253813.3.peg.1874	Name=UDP-N-acetylmuramoylalanyl-D-glutamate--2,6-diaminopimelate ligase (EC 6.3.2.13)	Ontology_term=KEGG_ENZYME:6.3.2.13
1	FIG	CDS	1904077	1905858	.	-	1	ID=fig|253813.3.peg.1875	Name=Cell division protein FtsI [Peptidoglycan synthetase] (EC 2.4.1.129)	Ontology_term=KEGG_ENZYME:2.4.1.129
1	FIG	CDS	1905861	1906262	.	-	0	ID=fig|253813.3.peg.1876	Name=Cell division protein FtsL
1	FIG	CDS	1906267	1907310	.	-	1	ID=fig|253813.3.peg.1877	Name=16S rRNA (cytosine(1402)-N(4))-methyltransferase (EC 2.1.1.199)	Ontology_term=KEGG_ENZYME:2.1.1.199
1	FIG	CDS	1907495	1907641	.	-	2	ID=fig|253813.3.peg.1878	Name=hypothetical protein
1	FIG	CDS	1907675	1909057	.	+	2	ID=fig|253813.3.peg.1879	Name=Manganese transport protein MntH
1	FIG	CDS	1909098	1909847	.	-	0	ID=fig|253813.3.peg.1880	Name=3-oxoacyl-[acyl-carrier protein] reductase (EC 1.1.1.100)	Ontology_term=KEGG_ENZYME:1.1.1.100
1	FIG	CDS	1910569	1911240	.	-	1	ID=fig|253813.3.peg.1881	Name=FIG016425: Soluble lytic murein transglycosylase and related regulatory proteins (some contain LysM/invasin domains)
1	FIG	CDS	1911562	1912368	.	-	1	ID=fig|253813.3.peg.1882	Name=FIG001385: N-acetylmuramoyl-L-alanine amidase (EC 3.5.1.28)	Ontology_term=KEGG_ENZYME:3.5.1.28
1	FIG	CDS	1912365	1913075	.	-	0	ID=fig|253813.3.peg.1883	Name=DnaJ-like protein DjlA
1	FIG	CDS	1913176	1913616	.	-	1	ID=fig|253813.3.peg.1884	Name=FIG00450637: Antifreeze protein, type I
1	FIG	CDS	1913731	1913928	.	+	1	ID=fig|253813.3.peg.1885	Name=hypothetical protein
1	FIG	CDS	1914302	1915537	.	+	2	ID=fig|253813.3.peg.1886	Name=S-adenosylmethionine:diacylglycerol 3-amino-3-carboxypropyl transferase, BtaA protein
1	FIG	CDS	1915539	1916222	.	+	0	ID=fig|253813.3.peg.1887	Name=S-adenosylmethionine:diacylgycerolhomoserine-N-methyltransferase, BtaB protein
1	FIG	CDS	1916340	1917173	.	+	0	ID=fig|253813.3.peg.1888	Name=Lyzozyme M1 (1,4-beta-N-acetylmuramidase) (EC 3.2.1.17)	Ontology_term=KEGG_ENZYME:3.2.1.17
1	FIG	CDS	1917290	1918513	.	+	2	ID=fig|253813.3.peg.1889	Name=FIG004335: Membrane-bound lytic murein transglycosylase B precursor (EC 3.2.1.-)	Ontology_term=KEGG_ENZYME:3.2.1.-
1	FIG	CDS	1918614	1919549	.	+	0	ID=fig|253813.3.peg.1890	Name=FIG040954: Transporter
1	FIG	CDS	1919984	1920895	.	-	2	ID=fig|253813.3.peg.1891	Name=5,10-methylenetetrahydrofolate reductase (EC 1.5.1.20)	Ontology_term=KEGG_ENZYME:1.5.1.20
1	FIG	CDS	1920895	1921905	.	-	1	ID=fig|253813.3.peg.1892	Name=Transcriptional regulator, ArsR family / Methyltransferase fusion
1	FIG	CDS	1922091	1922414	.	+	0	ID=fig|253813.3.peg.1893	Name=FIG00450434: hypothetical protein
1	FIG	CDS	1922451	1923788	.	-	0	ID=fig|253813.3.peg.1894	Name=Alpha-ketoglutarate transporter
1	FIG	CDS	1924264	1925028	.	-	1	ID=fig|253813.3.peg.1895	Name=Trans-aconitate 2-methyltransferase (EC 2.1.1.144)	Ontology_term=KEGG_ENZYME:2.1.1.144
1	FIG	CDS	1925121	1926770	.	-	0	ID=fig|253813.3.peg.1896	Name=Energy-dependent translational throttle protein EttA
1	FIG	CDS	1926809	1926943	.	-	2	ID=fig|253813.3.peg.1897	Name=hypothetical protein
[truncated: 3,504 more rows]
